# Supplementary material for: Integration of proteomic and genomic approaches to dissect seed germination vigor in Brassica napus seeds differing in oil content
Source: BMC Plant Biol. 2019 Jan 11;19:21. doi: 10.1186/s12870-018-1624-7 (PMC6329107; doi:10.1186/s12870-018-1624-7)
Supplement: Supplementary file 1 — Table S1. The result of ANOVA analysis for germination index and germination rate. Table S2. The peptide matches of DEPs. Table S3. The DEPs identified during germination in seeds with high and low oil content in B. napus. Table S4. Corresponding Arabidopsis homologous genes and STRING abbreviations of DEPs. Bolded font represents the genes that annotated as seed germination in NCBI database. Italic font represents the genes that annotated as seed specific in NCBI database. Table S5. Expression patterns of DEPs in germinating seeds with high and low oil content. H and L indicates that protein expression patterns of high and low oil-containing seeds, and the number indicates the hours after imbibition. Table S6. All of the QTLs for GP and GI detected in the present research. Table S7. The candidate genes identified by proteomic analysis. Table S8. The DEPs located within the QTLs for GP and GI. Black bold represent the gene that also founded in Table S7. Table S9. B. napus cultivars used in this research. Table S10. The setting of fluorescent dye labeling for protein samples. Table S11. The primers used in the present research. (XLSX 272 kb) [file 12870_2018_1624_MOESM1_ESM.xlsx]

## Sheet: Table S1
Table S1. the result of ANOVA analysis for germiantion index and germination rate
ANOVA analysis for GI of high and low oil content materials
Source of difference	SS	df	MS	F	P-value	F crit
Between groups	21.3571	1	21.3571	0.336289	0.569168	4.41387
Multip comparisons of different cultivars by ANOVA followed by a post hoc test
germiantion time	cultivars	compared cultivars	mean difference(I-J)	standard errors	significance	95% confidence interval
						lower bound	upper bound
12 HAI	14QT001	KenC8	0	1.06119	1	-2.15018	2.15018
		14QT023	0	0.949158	1	-1.92318	1.92318
		14QT026	0	0.949158	1	-1.92318	1.92318
		14QT027	0	0.949158	1	-1.92318	1.92318
		14QT044	0	0.949158	1	-1.92318	1.92318
		14QT050	0	0.949158	1	-1.92318	1.92318
		14QT077	0	0.949158	1	-1.92318	1.92318
		14QT078	0	0.949158	1	-1.92318	1.92318
		14QT083	0	0.949158	1	-1.92318	1.92318
		14QT090	0	0.949158	1	-1.92318	1.92318
		14QT101	0	0.949158	1	-1.92318	1.92318
		14QT113	0	0.949158	1	-1.92318	1.92318
		14QT121	0	0.949158	1	-1.92318	1.92318
		14QT124	0	0.949158	1	-1.92318	1.92318
		14QT129	0	0.949158	1	-1.92318	1.92318
		14QT141	0	0.949158	1	-1.92318	1.92318
		14QT142	0	1.06119	1	-2.15018	2.15018
		14QT170	0	0.949158	1	-1.92318	1.92318
		12WH191	-5.00000*	1.06119	3.42527e-05	-7.15018	-2.84982
	KenC8	14QT001	0	1.06119	1	-2.15018	2.15018
		14QT023	0	1.06119	1	-2.15018	2.15018
		14QT026	0	1.06119	1	-2.15018	2.15018
		14QT027	0	1.06119	1	-2.15018	2.15018
		14QT044	0	1.06119	1	-2.15018	2.15018
		14QT050	0	1.06119	1	-2.15018	2.15018
		14QT077	0	1.06119	1	-2.15018	2.15018
		14QT078	0	1.06119	1	-2.15018	2.15018
		14QT083	0	1.06119	1	-2.15018	2.15018
		14QT090	0	1.06119	1	-2.15018	2.15018
		14QT101	0	1.06119	1	-2.15018	2.15018
		14QT113	0	1.06119	1	-2.15018	2.15018
		14QT121	0	1.06119	1	-2.15018	2.15018
		14QT124	0	1.06119	1	-2.15018	2.15018
		14QT129	0	1.06119	1	-2.15018	2.15018
		14QT141	0	1.06119	1	-2.15018	2.15018
		14QT142	0	1.16248	1	-2.3554	2.3554
		14QT170	0	1.06119	1	-2.15018	2.15018
		12WH191	-5.00000*	1.16248	0.000119049	-7.3554	-2.6446
	14QT023	14QT001	0	0.949158	1	-1.92318	1.92318
		KenC8	0	1.06119	1	-2.15018	2.15018
		14QT026	0	0.949158	1	-1.92318	1.92318
		14QT027	0	0.949158	1	-1.92318	1.92318
		14QT044	0	0.949158	1	-1.92318	1.92318
		14QT050	0	0.949158	1	-1.92318	1.92318
		14QT077	0	0.949158	1	-1.92318	1.92318
		14QT078	0	0.949158	1	-1.92318	1.92318
		14QT083	0	0.949158	1	-1.92318	1.92318
		14QT090	0	0.949158	1	-1.92318	1.92318
		14QT101	0	0.949158	1	-1.92318	1.92318
		14QT113	0	0.949158	1	-1.92318	1.92318
		14QT121	0	0.949158	1	-1.92318	1.92318
		14QT124	0	0.949158	1	-1.92318	1.92318
		14QT129	0	0.949158	1	-1.92318	1.92318
		14QT141	0	0.949158	1	-1.92318	1.92318
		14QT142	0	1.06119	1	-2.15018	2.15018
		14QT170	0	0.949158	1	-1.92318	1.92318
		12WH191	-5.00000*	1.06119	3.42527e-05	-7.15018	-2.84982
	14QT026	14QT001	0	0.949158	1	-1.92318	1.92318
		KenC8	0	1.06119	1	-2.15018	2.15018
		14QT023	0	0.949158	1	-1.92318	1.92318
		14QT027	0	0.949158	1	-1.92318	1.92318
		14QT044	0	0.949158	1	-1.92318	1.92318
		14QT050	0	0.949158	1	-1.92318	1.92318
		14QT077	0	0.949158	1	-1.92318	1.92318
		14QT078	0	0.949158	1	-1.92318	1.92318
		14QT083	0	0.949158	1	-1.92318	1.92318
		14QT090	0	0.949158	1	-1.92318	1.92318
		14QT101	0	0.949158	1	-1.92318	1.92318
		14QT113	0	0.949158	1	-1.92318	1.92318
		14QT121	0	0.949158	1	-1.92318	1.92318
		14QT124	0	0.949158	1	-1.92318	1.92318
		14QT129	0	0.949158	1	-1.92318	1.92318
		14QT141	0	0.949158	1	-1.92318	1.92318
		14QT142	0	1.06119	1	-2.15018	2.15018
		14QT170	0	0.949158	1	-1.92318	1.92318
		12WH191	-5.00000*	1.06119	3.42527e-05	-7.15018	-2.84982
	14QT027	14QT001	0	0.949158	1	-1.92318	1.92318
		KenC8	0	1.06119	1	-2.15018	2.15018
		14QT023	0	0.949158	1	-1.92318	1.92318
		14QT026	0	0.949158	1	-1.92318	1.92318
		14QT044	0	0.949158	1	-1.92318	1.92318
		14QT050	0	0.949158	1	-1.92318	1.92318
		14QT077	0	0.949158	1	-1.92318	1.92318
		14QT078	0	0.949158	1	-1.92318	1.92318
		14QT083	0	0.949158	1	-1.92318	1.92318
		14QT090	0	0.949158	1	-1.92318	1.92318
		14QT101	0	0.949158	1	-1.92318	1.92318
		14QT113	0	0.949158	1	-1.92318	1.92318
		14QT121	0	0.949158	1	-1.92318	1.92318
		14QT124	0	0.949158	1	-1.92318	1.92318
		14QT129	0	0.949158	1	-1.92318	1.92318
		14QT141	0	0.949158	1	-1.92318	1.92318
		14QT142	0	1.06119	1	-2.15018	2.15018
		14QT170	0	0.949158	1	-1.92318	1.92318
		12WH191	-5.00000*	1.06119	3.42527e-05	-7.15018	-2.84982
	14QT044	14QT001	0	0.949158	1	-1.92318	1.92318
		KenC8	0	1.06119	1	-2.15018	2.15018
		14QT023	0	0.949158	1	-1.92318	1.92318
		14QT026	0	0.949158	1	-1.92318	1.92318
		14QT027	0	0.949158	1	-1.92318	1.92318
		14QT050	0	0.949158	1	-1.92318	1.92318
		14QT077	0	0.949158	1	-1.92318	1.92318
		14QT078	0	0.949158	1	-1.92318	1.92318
		14QT083	0	0.949158	1	-1.92318	1.92318
		14QT090	0	0.949158	1	-1.92318	1.92318
		14QT101	0	0.949158	1	-1.92318	1.92318
		14QT113	0	0.949158	1	-1.92318	1.92318
		14QT121	0	0.949158	1	-1.92318	1.92318
		14QT124	0	0.949158	1	-1.92318	1.92318
		14QT129	0	0.949158	1	-1.92318	1.92318
		14QT141	0	0.949158	1	-1.92318	1.92318
		14QT142	0	1.06119	1	-2.15018	2.15018
		14QT170	0	0.949158	1	-1.92318	1.92318
		12WH191	-5.00000*	1.06119	3.42527e-05	-7.15018	-2.84982
	14QT050	14QT001	0	0.949158	1	-1.92318	1.92318
		KenC8	0	1.06119	1	-2.15018	2.15018
		14QT023	0	0.949158	1	-1.92318	1.92318
		14QT026	0	0.949158	1	-1.92318	1.92318
		14QT027	0	0.949158	1	-1.92318	1.92318
		14QT044	0	0.949158	1	-1.92318	1.92318
		14QT077	0	0.949158	1	-1.92318	1.92318
		14QT078	0	0.949158	1	-1.92318	1.92318
		14QT083	0	0.949158	1	-1.92318	1.92318
		14QT090	0	0.949158	1	-1.92318	1.92318
		14QT101	0	0.949158	1	-1.92318	1.92318
		14QT113	0	0.949158	1	-1.92318	1.92318
		14QT121	0	0.949158	1	-1.92318	1.92318
		14QT124	0	0.949158	1	-1.92318	1.92318
		14QT129	0	0.949158	1	-1.92318	1.92318
		14QT141	0	0.949158	1	-1.92318	1.92318
		14QT142	0	1.06119	1	-2.15018	2.15018
		14QT170	0	0.949158	1	-1.92318	1.92318
		12WH191	-5.00000*	1.06119	3.42527e-05	-7.15018	-2.84982
	14QT077	14QT001	0	0.949158	1	-1.92318	1.92318
		KenC8	0	1.06119	1	-2.15018	2.15018
		14QT023	0	0.949158	1	-1.92318	1.92318
		14QT026	0	0.949158	1	-1.92318	1.92318
		14QT027	0	0.949158	1	-1.92318	1.92318
		14QT044	0	0.949158	1	-1.92318	1.92318
		14QT050	0	0.949158	1	-1.92318	1.92318
		14QT078	0	0.949158	1	-1.92318	1.92318
		14QT083	0	0.949158	1	-1.92318	1.92318
		14QT090	0	0.949158	1	-1.92318	1.92318
		14QT101	0	0.949158	1	-1.92318	1.92318
		14QT113	0	0.949158	1	-1.92318	1.92318
		14QT121	0	0.949158	1	-1.92318	1.92318
		14QT124	0	0.949158	1	-1.92318	1.92318
		14QT129	0	0.949158	1	-1.92318	1.92318
		14QT141	0	0.949158	1	-1.92318	1.92318
		14QT142	0	1.06119	1	-2.15018	2.15018
		14QT170	0	0.949158	1	-1.92318	1.92318
		12WH191	-5.00000*	1.06119	3.42527e-05	-7.15018	-2.84982
	14QT078	14QT001	0	0.949158	1	-1.92318	1.92318
		KenC8	0	1.06119	1	-2.15018	2.15018
		14QT023	0	0.949158	1	-1.92318	1.92318
		14QT026	0	0.949158	1	-1.92318	1.92318
		14QT027	0	0.949158	1	-1.92318	1.92318
		14QT044	0	0.949158	1	-1.92318	1.92318
		14QT050	0	0.949158	1	-1.92318	1.92318
		14QT077	0	0.949158	1	-1.92318	1.92318
		14QT083	0	0.949158	1	-1.92318	1.92318
		14QT090	0	0.949158	1	-1.92318	1.92318
		14QT101	0	0.949158	1	-1.92318	1.92318
		14QT113	0	0.949158	1	-1.92318	1.92318
		14QT121	0	0.949158	1	-1.92318	1.92318
		14QT124	0	0.949158	1	-1.92318	1.92318
		14QT129	0	0.949158	1	-1.92318	1.92318
		14QT141	0	0.949158	1	-1.92318	1.92318
		14QT142	0	1.06119	1	-2.15018	2.15018
		14QT170	0	0.949158	1	-1.92318	1.92318
		12WH191	-5.00000*	1.06119	3.42527e-05	-7.15018	-2.84982
	14QT083	14QT001	0	0.949158	1	-1.92318	1.92318
		KenC8	0	1.06119	1	-2.15018	2.15018
		14QT023	0	0.949158	1	-1.92318	1.92318
		14QT026	0	0.949158	1	-1.92318	1.92318
		14QT027	0	0.949158	1	-1.92318	1.92318
		14QT044	0	0.949158	1	-1.92318	1.92318
		14QT050	0	0.949158	1	-1.92318	1.92318
		14QT077	0	0.949158	1	-1.92318	1.92318
		14QT078	0	0.949158	1	-1.92318	1.92318
		14QT090	0	0.949158	1	-1.92318	1.92318
		14QT101	0	0.949158	1	-1.92318	1.92318
		14QT113	0	0.949158	1	-1.92318	1.92318
		14QT121	0	0.949158	1	-1.92318	1.92318
		14QT124	0	0.949158	1	-1.92318	1.92318
		14QT129	0	0.949158	1	-1.92318	1.92318
		14QT141	0	0.949158	1	-1.92318	1.92318
		14QT142	0	1.06119	1	-2.15018	2.15018
		14QT170	0	0.949158	1	-1.92318	1.92318
		12WH191	-5.00000*	1.06119	3.42527e-05	-7.15018	-2.84982
	14QT090	14QT001	0	0.949158	1	-1.92318	1.92318
		KenC8	0	1.06119	1	-2.15018	2.15018
		14QT023	0	0.949158	1	-1.92318	1.92318
		14QT026	0	0.949158	1	-1.92318	1.92318
		14QT027	0	0.949158	1	-1.92318	1.92318
		14QT044	0	0.949158	1	-1.92318	1.92318
		14QT050	0	0.949158	1	-1.92318	1.92318
		14QT077	0	0.949158	1	-1.92318	1.92318
		14QT078	0	0.949158	1	-1.92318	1.92318
		14QT083	0	0.949158	1	-1.92318	1.92318
		14QT101	0	0.949158	1	-1.92318	1.92318
		14QT113	0	0.949158	1	-1.92318	1.92318
		14QT121	0	0.949158	1	-1.92318	1.92318
		14QT124	0	0.949158	1	-1.92318	1.92318
		14QT129	0	0.949158	1	-1.92318	1.92318
		14QT141	0	0.949158	1	-1.92318	1.92318
		14QT142	0	1.06119	1	-2.15018	2.15018
		14QT170	0	0.949158	1	-1.92318	1.92318
		12WH191	-5.00000*	1.06119	3.42527e-05	-7.15018	-2.84982
	14QT101	14QT001	0	0.949158	1	-1.92318	1.92318
		KenC8	0	1.06119	1	-2.15018	2.15018
		14QT023	0	0.949158	1	-1.92318	1.92318
		14QT026	0	0.949158	1	-1.92318	1.92318
		14QT027	0	0.949158	1	-1.92318	1.92318
		14QT044	0	0.949158	1	-1.92318	1.92318
		14QT050	0	0.949158	1	-1.92318	1.92318
		14QT077	0	0.949158	1	-1.92318	1.92318
		14QT078	0	0.949158	1	-1.92318	1.92318
		14QT083	0	0.949158	1	-1.92318	1.92318
		14QT090	0	0.949158	1	-1.92318	1.92318
		14QT113	0	0.949158	1	-1.92318	1.92318
		14QT121	0	0.949158	1	-1.92318	1.92318
		14QT124	0	0.949158	1	-1.92318	1.92318
		14QT129	0	0.949158	1	-1.92318	1.92318
		14QT141	0	0.949158	1	-1.92318	1.92318
		14QT142	0	1.06119	1	-2.15018	2.15018
		14QT170	0	0.949158	1	-1.92318	1.92318
		12WH191	-5.00000*	1.06119	3.42527e-05	-7.15018	-2.84982
	14QT113	14QT001	0	0.949158	1	-1.92318	1.92318
		KenC8	0	1.06119	1	-2.15018	2.15018
		14QT023	0	0.949158	1	-1.92318	1.92318
		14QT026	0	0.949158	1	-1.92318	1.92318
		14QT027	0	0.949158	1	-1.92318	1.92318
		14QT044	0	0.949158	1	-1.92318	1.92318
		14QT050	0	0.949158	1	-1.92318	1.92318
		14QT077	0	0.949158	1	-1.92318	1.92318
		14QT078	0	0.949158	1	-1.92318	1.92318
		14QT083	0	0.949158	1	-1.92318	1.92318
		14QT090	0	0.949158	1	-1.92318	1.92318
		14QT101	0	0.949158	1	-1.92318	1.92318
		14QT121	0	0.949158	1	-1.92318	1.92318
		14QT124	0	0.949158	1	-1.92318	1.92318
		14QT129	0	0.949158	1	-1.92318	1.92318
		14QT141	0	0.949158	1	-1.92318	1.92318
		14QT142	0	1.06119	1	-2.15018	2.15018
		14QT170	0	0.949158	1	-1.92318	1.92318
		12WH191	-5.00000*	1.06119	3.42527e-05	-7.15018	-2.84982
	14QT121	14QT001	0	0.949158	1	-1.92318	1.92318
		KenC8	0	1.06119	1	-2.15018	2.15018
		14QT023	0	0.949158	1	-1.92318	1.92318
		14QT026	0	0.949158	1	-1.92318	1.92318
		14QT027	0	0.949158	1	-1.92318	1.92318
		14QT044	0	0.949158	1	-1.92318	1.92318
		14QT050	0	0.949158	1	-1.92318	1.92318
		14QT077	0	0.949158	1	-1.92318	1.92318
		14QT078	0	0.949158	1	-1.92318	1.92318
		14QT083	0	0.949158	1	-1.92318	1.92318
		14QT090	0	0.949158	1	-1.92318	1.92318
		14QT101	0	0.949158	1	-1.92318	1.92318
		14QT113	0	0.949158	1	-1.92318	1.92318
		14QT124	0	0.949158	1	-1.92318	1.92318
		14QT129	0	0.949158	1	-1.92318	1.92318
		14QT141	0	0.949158	1	-1.92318	1.92318
		14QT142	0	1.06119	1	-2.15018	2.15018
		14QT170	0	0.949158	1	-1.92318	1.92318
		12WH191	-5.00000*	1.06119	3.42527e-05	-7.15018	-2.84982
	14QT124	14QT001	0	0.949158	1	-1.92318	1.92318
		KenC8	0	1.06119	1	-2.15018	2.15018
		14QT023	0	0.949158	1	-1.92318	1.92318
		14QT026	0	0.949158	1	-1.92318	1.92318
		14QT027	0	0.949158	1	-1.92318	1.92318
		14QT044	0	0.949158	1	-1.92318	1.92318
		14QT050	0	0.949158	1	-1.92318	1.92318
		14QT077	0	0.949158	1	-1.92318	1.92318
		14QT078	0	0.949158	1	-1.92318	1.92318
		14QT083	0	0.949158	1	-1.92318	1.92318
		14QT090	0	0.949158	1	-1.92318	1.92318
		14QT101	0	0.949158	1	-1.92318	1.92318
		14QT113	0	0.949158	1	-1.92318	1.92318
		14QT121	0	0.949158	1	-1.92318	1.92318
		14QT129	0	0.949158	1	-1.92318	1.92318
		14QT141	0	0.949158	1	-1.92318	1.92318
		14QT142	0	1.06119	1	-2.15018	2.15018
		14QT170	0	0.949158	1	-1.92318	1.92318
		12WH191	-5.00000*	1.06119	3.42527e-05	-7.15018	-2.84982
	14QT129	14QT001	0	0.949158	1	-1.92318	1.92318
		KenC8	0	1.06119	1	-2.15018	2.15018
		14QT023	0	0.949158	1	-1.92318	1.92318
		14QT026	0	0.949158	1	-1.92318	1.92318
		14QT027	0	0.949158	1	-1.92318	1.92318
		14QT044	0	0.949158	1	-1.92318	1.92318
		14QT050	0	0.949158	1	-1.92318	1.92318
		14QT077	0	0.949158	1	-1.92318	1.92318
		14QT078	0	0.949158	1	-1.92318	1.92318
		14QT083	0	0.949158	1	-1.92318	1.92318
		14QT090	0	0.949158	1	-1.92318	1.92318
		14QT101	0	0.949158	1	-1.92318	1.92318
		14QT113	0	0.949158	1	-1.92318	1.92318
		14QT121	0	0.949158	1	-1.92318	1.92318
		14QT124	0	0.949158	1	-1.92318	1.92318
		14QT141	0	0.949158	1	-1.92318	1.92318
		14QT142	0	1.06119	1	-2.15018	2.15018
		14QT170	0	0.949158	1	-1.92318	1.92318
		12WH191	-5.00000*	1.06119	3.42527e-05	-7.15018	-2.84982
	14QT141	14QT001	0	0.949158	1	-1.92318	1.92318
		KenC8	0	1.06119	1	-2.15018	2.15018
		14QT023	0	0.949158	1	-1.92318	1.92318
		14QT026	0	0.949158	1	-1.92318	1.92318
		14QT027	0	0.949158	1	-1.92318	1.92318
		14QT044	0	0.949158	1	-1.92318	1.92318
		14QT050	0	0.949158	1	-1.92318	1.92318
		14QT077	0	0.949158	1	-1.92318	1.92318
		14QT078	0	0.949158	1	-1.92318	1.92318
		14QT083	0	0.949158	1	-1.92318	1.92318
		14QT090	0	0.949158	1	-1.92318	1.92318
		14QT101	0	0.949158	1	-1.92318	1.92318
		14QT113	0	0.949158	1	-1.92318	1.92318
		14QT121	0	0.949158	1	-1.92318	1.92318
		14QT124	0	0.949158	1	-1.92318	1.92318
		14QT129	0	0.949158	1	-1.92318	1.92318
		14QT142	0	1.06119	1	-2.15018	2.15018
		14QT170	0	0.949158	1	-1.92318	1.92318
		12WH191	-5.00000*	1.06119	3.42527e-05	-7.15018	-2.84982
	14QT142	14QT001	0	1.06119	1	-2.15018	2.15018
		KenC8	0	1.16248	1	-2.3554	2.3554
		14QT023	0	1.06119	1	-2.15018	2.15018
		14QT026	0	1.06119	1	-2.15018	2.15018
		14QT027	0	1.06119	1	-2.15018	2.15018
		14QT044	0	1.06119	1	-2.15018	2.15018
		14QT050	0	1.06119	1	-2.15018	2.15018
		14QT077	0	1.06119	1	-2.15018	2.15018
		14QT078	0	1.06119	1	-2.15018	2.15018
		14QT083	0	1.06119	1	-2.15018	2.15018
		14QT090	0	1.06119	1	-2.15018	2.15018
		14QT101	0	1.06119	1	-2.15018	2.15018
		14QT113	0	1.06119	1	-2.15018	2.15018
		14QT121	0	1.06119	1	-2.15018	2.15018
		14QT124	0	1.06119	1	-2.15018	2.15018
		14QT129	0	1.06119	1	-2.15018	2.15018
		14QT141	0	1.06119	1	-2.15018	2.15018
		14QT170	0	1.06119	1	-2.15018	2.15018
		12WH191	-5.00000*	1.16248	0.000119049	-7.3554	-2.6446
	14QT170	14QT001	0	0.949158	1	-1.92318	1.92318
		KenC8	0	1.06119	1	-2.15018	2.15018
		14QT023	0	0.949158	1	-1.92318	1.92318
		14QT026	0	0.949158	1	-1.92318	1.92318
		14QT027	0	0.949158	1	-1.92318	1.92318
		14QT044	0	0.949158	1	-1.92318	1.92318
		14QT050	0	0.949158	1	-1.92318	1.92318
		14QT077	0	0.949158	1	-1.92318	1.92318
		14QT078	0	0.949158	1	-1.92318	1.92318
		14QT083	0	0.949158	1	-1.92318	1.92318
		14QT090	0	0.949158	1	-1.92318	1.92318
		14QT101	0	0.949158	1	-1.92318	1.92318
		14QT113	0	0.949158	1	-1.92318	1.92318
		14QT121	0	0.949158	1	-1.92318	1.92318
		14QT124	0	0.949158	1	-1.92318	1.92318
		14QT129	0	0.949158	1	-1.92318	1.92318
		14QT141	0	0.949158	1	-1.92318	1.92318
		14QT142	0	1.06119	1	-2.15018	2.15018
		12WH191	-5.00000*	1.06119	3.42527e-05	-7.15018	-2.84982
	12WH191	14QT001	5.00000*	1.06119	3.42527e-05	2.84982	7.15018
		KenC8	5.00000*	1.16248	0.000119049	2.6446	7.3554
		14QT023	5.00000*	1.06119	3.42527e-05	2.84982	7.15018
		14QT026	5.00000*	1.06119	3.42527e-05	2.84982	7.15018
		14QT027	5.00000*	1.06119	3.42527e-05	2.84982	7.15018
		14QT044	5.00000*	1.06119	3.42527e-05	2.84982	7.15018
		14QT050	5.00000*	1.06119	3.42527e-05	2.84982	7.15018
		14QT077	5.00000*	1.06119	3.42527e-05	2.84982	7.15018
		14QT078	5.00000*	1.06119	3.42527e-05	2.84982	7.15018
		14QT083	5.00000*	1.06119	3.42527e-05	2.84982	7.15018
		14QT090	5.00000*	1.06119	3.42527e-05	2.84982	7.15018
		14QT101	5.00000*	1.06119	3.42527e-05	2.84982	7.15018
		14QT113	5.00000*	1.06119	3.42527e-05	2.84982	7.15018
		14QT121	5.00000*	1.06119	3.42527e-05	2.84982	7.15018
		14QT124	5.00000*	1.06119	3.42527e-05	2.84982	7.15018
		14QT129	5.00000*	1.06119	3.42527e-05	2.84982	7.15018
		14QT141	5.00000*	1.06119	3.42527e-05	2.84982	7.15018
		14QT142	5.00000*	1.16248	0.000119049	2.6446	7.3554
		14QT170	5.00000*	1.06119	3.42527e-05	2.84982	7.15018
16 HAI	14QT001	KenC8	-55.00000*	4.73153	6.50547e-14	-64.587	-45.413
		14QT023	-4.66667	4.23201	0.277275	-13.2415	3.9082
		14QT026	-26.66667*	4.23201	2.45783e-07	-35.2415	-18.0918
		14QT027	0	4.23201	1	-8.57487	8.57487
		14QT044	-2	4.23201	0.639283	-10.5749	6.57487
		14QT050	0	4.23201	1	-8.57487	8.57487
		14QT077	0	4.23201	1	-8.57487	8.57487
		14QT078	-2.66667	4.23201	0.53249	-11.2415	5.9082
		14QT083	-17.33333*	4.23201	0.000219735	-25.9082	-8.75847
		14QT090	0	4.23201	1	-8.57487	8.57487
		14QT101	-69.33333*	4.23201	1.52386e-18	-77.9082	-60.7585
		14QT113	-7.33333	4.23201	0.0914555	-15.9082	1.24153
		14QT121	-30.66667*	4.23201	1.33449e-08	-39.2415	-22.0918
		14QT124	-11.33333*	4.23201	0.0109804	-19.9082	-2.75847
		14QT129	0	4.23201	1	-8.57487	8.57487
		14QT141	0	4.23201	1	-8.57487	8.57487
		14QT142	0	4.73153	1	-9.58699	9.58699
		14QT170	-26.66667*	4.23201	2.45783e-07	-35.2415	-18.0918
		12WH191	-70.00000*	4.73153	4.07596e-17	-79.587	-60.413
	KenC8	14QT001	55.00000*	4.73153	6.50547e-14	45.413	64.587
		14QT023	50.33333*	4.73153	8.28001e-13	40.7463	59.9203
		14QT026	28.33333*	4.73153	6.51406e-07	18.7463	37.9203
		14QT027	55.00000*	4.73153	6.50547e-14	45.413	64.587
		14QT044	53.00000*	4.73153	1.90591e-13	43.413	62.587
		14QT050	55.00000*	4.73153	6.50547e-14	45.413	64.587
		14QT077	55.00000*	4.73153	6.50547e-14	45.413	64.587
		14QT078	52.33333*	4.73153	2.74103e-13	42.7463	61.9203
		14QT083	37.66667*	4.73153	1.54958e-09	28.0797	47.2537
		14QT090	55.00000*	4.73153	6.50547e-14	45.413	64.587
		14QT101	-14.33333*	4.73153	0.0044517	-23.9203	-4.74634
		14QT113	47.66667*	4.73153	3.7487e-12	38.0797	57.2537
		14QT121	24.33333*	4.73153	9.06623e-06	14.7463	33.9203
		14QT124	43.66667*	4.73153	3.90197e-11	34.0797	53.2537
		14QT129	55.00000*	4.73153	6.50547e-14	45.413	64.587
		14QT141	55.00000*	4.73153	6.50547e-14	45.413	64.587
		14QT142	55.00000*	5.18313	8.88132e-13	44.498	65.502
		14QT170	28.33333*	4.73153	6.51406e-07	18.7463	37.9203
		12WH191	-15.00000*	5.18313	0.00634288	-25.502	-4.49798
	14QT023	14QT001	4.66667	4.23201	0.277275	-3.9082	13.2415
		KenC8	-50.33333*	4.73153	8.28001e-13	-59.9203	-40.7463
		14QT026	-22.00000*	4.23201	7.62823e-06	-30.5749	-13.4251
		14QT027	4.66667	4.23201	0.277275	-3.9082	13.2415
		14QT044	2.66667	4.23201	0.53249	-5.9082	11.2415
		14QT050	4.66667	4.23201	0.277275	-3.9082	13.2415
		14QT077	4.66667	4.23201	0.277275	-3.9082	13.2415
		14QT078	2	4.23201	0.639283	-6.57487	10.5749
		14QT083	-12.66667*	4.23201	0.00489833	-21.2415	-4.0918
		14QT090	4.66667	4.23201	0.277275	-3.9082	13.2415
		14QT101	-64.66667*	4.23201	1.45226e-17	-73.2415	-56.0918
		14QT113	-2.66667	4.23201	0.53249	-11.2415	5.9082
		14QT121	-26.00000*	4.23201	4.01287e-07	-34.5749	-17.4251
		14QT124	-6.66667	4.23201	0.123701	-15.2415	1.9082
		14QT129	4.66667	4.23201	0.277275	-3.9082	13.2415
		14QT141	4.66667	4.23201	0.277275	-3.9082	13.2415
		14QT142	4.66667	4.73153	0.330396	-4.92033	14.2537
		14QT170	-22.00000*	4.23201	7.62823e-06	-30.5749	-13.4251
		12WH191	-65.33333*	4.73153	3.57361e-16	-74.9203	-55.7463
	14QT026	14QT001	26.66667*	4.23201	2.45783e-07	18.0918	35.2415
		KenC8	-28.33333*	4.73153	6.51406e-07	-37.9203	-18.7463
		14QT023	22.00000*	4.23201	7.62823e-06	13.4251	30.5749
		14QT027	26.66667*	4.23201	2.45783e-07	18.0918	35.2415
		14QT044	24.66667*	4.23201	1.07161e-06	16.0918	33.2415
		14QT050	26.66667*	4.23201	2.45783e-07	18.0918	35.2415
		14QT077	26.66667*	4.23201	2.45783e-07	18.0918	35.2415
		14QT078	24.00000*	4.23201	1.75167e-06	15.4251	32.5749
		14QT083	9.33333*	4.23201	0.0337173	0.758466	17.9082
		14QT090	26.66667*	4.23201	2.45783e-07	18.0918	35.2415
		14QT101	-42.66667*	4.23201	3.67179e-12	-51.2415	-34.0918
		14QT113	19.33333*	4.23201	5.30596e-05	10.7585	27.9082
		14QT121	-4	4.23201	0.3507	-12.5749	4.57487
		14QT124	15.33333*	4.23201	0.000868826	6.75847	23.9082
		14QT129	26.66667*	4.23201	2.45783e-07	18.0918	35.2415
		14QT141	26.66667*	4.23201	2.45783e-07	18.0918	35.2415
		14QT142	26.66667*	4.73153	1.95442e-06	17.0797	36.2537
		14QT170	0	4.23201	1	-8.57487	8.57487
		12WH191	-43.33333*	4.73153	4.76288e-11	-52.9203	-33.7463
	14QT027	14QT001	0	4.23201	1	-8.57487	8.57487
		KenC8	-55.00000*	4.73153	6.50547e-14	-64.587	-45.413
		14QT023	-4.66667	4.23201	0.277275	-13.2415	3.9082
		14QT026	-26.66667*	4.23201	2.45783e-07	-35.2415	-18.0918
		14QT044	-2	4.23201	0.639283	-10.5749	6.57487
		14QT050	0	4.23201	1	-8.57487	8.57487
		14QT077	0	4.23201	1	-8.57487	8.57487
		14QT078	-2.66667	4.23201	0.53249	-11.2415	5.9082
		14QT083	-17.33333*	4.23201	0.000219735	-25.9082	-8.75847
		14QT090	0	4.23201	1	-8.57487	8.57487
		14QT101	-69.33333*	4.23201	1.52386e-18	-77.9082	-60.7585
		14QT113	-7.33333	4.23201	0.0914555	-15.9082	1.24153
		14QT121	-30.66667*	4.23201	1.33449e-08	-39.2415	-22.0918
		14QT124	-11.33333*	4.23201	0.0109804	-19.9082	-2.75847
		14QT129	0	4.23201	1	-8.57487	8.57487
		14QT141	0	4.23201	1	-8.57487	8.57487
		14QT142	0	4.73153	1	-9.58699	9.58699
		14QT170	-26.66667*	4.23201	2.45783e-07	-35.2415	-18.0918
		12WH191	-70.00000*	4.73153	4.07596e-17	-79.587	-60.413
	14QT044	14QT001	2	4.23201	0.639283	-6.57487	10.5749
		KenC8	-53.00000*	4.73153	1.90591e-13	-62.587	-43.413
		14QT023	-2.66667	4.23201	0.53249	-11.2415	5.9082
		14QT026	-24.66667*	4.23201	1.07161e-06	-33.2415	-16.0918
		14QT027	2	4.23201	0.639283	-6.57487	10.5749
		14QT050	2	4.23201	0.639283	-6.57487	10.5749
		14QT077	2	4.23201	0.639283	-6.57487	10.5749
		14QT078	-0.666667	4.23201	0.875684	-9.24153	7.9082
		14QT083	-15.33333*	4.23201	0.000868826	-23.9082	-6.75847
		14QT090	2	4.23201	0.639283	-6.57487	10.5749
		14QT101	-67.33333*	4.23201	3.94737e-18	-75.9082	-58.7585
		14QT113	-5.33333	4.23201	0.215475	-13.9082	3.24153
		14QT121	-28.66667*	4.23201	5.68537e-08	-37.2415	-20.0918
		14QT124	-9.33333*	4.23201	0.0337173	-17.9082	-0.758466
		14QT129	2	4.23201	0.639283	-6.57487	10.5749
		14QT141	2	4.23201	0.639283	-6.57487	10.5749
		14QT142	2	4.73153	0.674964	-7.58699	11.587
		14QT170	-24.66667*	4.23201	1.07161e-06	-33.2415	-16.0918
		12WH191	-68.00000*	4.73153	1.02032e-16	-77.587	-58.413
	14QT050	14QT001	0	4.23201	1	-8.57487	8.57487
		KenC8	-55.00000*	4.73153	6.50547e-14	-64.587	-45.413
		14QT023	-4.66667	4.23201	0.277275	-13.2415	3.9082
		14QT026	-26.66667*	4.23201	2.45783e-07	-35.2415	-18.0918
		14QT027	0	4.23201	1	-8.57487	8.57487
		14QT044	-2	4.23201	0.639283	-10.5749	6.57487
		14QT077	0	4.23201	1	-8.57487	8.57487
		14QT078	-2.66667	4.23201	0.53249	-11.2415	5.9082
		14QT083	-17.33333*	4.23201	0.000219735	-25.9082	-8.75847
		14QT090	0	4.23201	1	-8.57487	8.57487
		14QT101	-69.33333*	4.23201	1.52386e-18	-77.9082	-60.7585
		14QT113	-7.33333	4.23201	0.0914555	-15.9082	1.24153
		14QT121	-30.66667*	4.23201	1.33449e-08	-39.2415	-22.0918
		14QT124	-11.33333*	4.23201	0.0109804	-19.9082	-2.75847
		14QT129	0	4.23201	1	-8.57487	8.57487
		14QT141	0	4.23201	1	-8.57487	8.57487
		14QT142	0	4.73153	1	-9.58699	9.58699
		14QT170	-26.66667*	4.23201	2.45783e-07	-35.2415	-18.0918
		12WH191	-70.00000*	4.73153	4.07596e-17	-79.587	-60.413
	14QT077	14QT001	0	4.23201	1	-8.57487	8.57487
		KenC8	-55.00000*	4.73153	6.50547e-14	-64.587	-45.413
		14QT023	-4.66667	4.23201	0.277275	-13.2415	3.9082
		14QT026	-26.66667*	4.23201	2.45783e-07	-35.2415	-18.0918
		14QT027	0	4.23201	1	-8.57487	8.57487
		14QT044	-2	4.23201	0.639283	-10.5749	6.57487
		14QT050	0	4.23201	1	-8.57487	8.57487
		14QT078	-2.66667	4.23201	0.53249	-11.2415	5.9082
		14QT083	-17.33333*	4.23201	0.000219735	-25.9082	-8.75847
		14QT090	0	4.23201	1	-8.57487	8.57487
		14QT101	-69.33333*	4.23201	1.52386e-18	-77.9082	-60.7585
		14QT113	-7.33333	4.23201	0.0914555	-15.9082	1.24153
		14QT121	-30.66667*	4.23201	1.33449e-08	-39.2415	-22.0918
		14QT124	-11.33333*	4.23201	0.0109804	-19.9082	-2.75847
		14QT129	0	4.23201	1	-8.57487	8.57487
		14QT141	0	4.23201	1	-8.57487	8.57487
		14QT142	0	4.73153	1	-9.58699	9.58699
		14QT170	-26.66667*	4.23201	2.45783e-07	-35.2415	-18.0918
		12WH191	-70.00000*	4.73153	4.07596e-17	-79.587	-60.413
	14QT078	14QT001	2.66667	4.23201	0.53249	-5.9082	11.2415
		KenC8	-52.33333*	4.73153	2.74103e-13	-61.9203	-42.7463
		14QT023	-2	4.23201	0.639283	-10.5749	6.57487
		14QT026	-24.00000*	4.23201	1.75167e-06	-32.5749	-15.4251
		14QT027	2.66667	4.23201	0.53249	-5.9082	11.2415
		14QT044	0.666667	4.23201	0.875684	-7.9082	9.24153
		14QT050	2.66667	4.23201	0.53249	-5.9082	11.2415
		14QT077	2.66667	4.23201	0.53249	-5.9082	11.2415
		14QT083	-14.66667*	4.23201	0.00135564	-23.2415	-6.0918
		14QT090	2.66667	4.23201	0.53249	-5.9082	11.2415
		14QT101	-66.66667*	4.23201	5.44697e-18	-75.2415	-58.0918
		14QT113	-4.66667	4.23201	0.277275	-13.2415	3.9082
		14QT121	-28.00000*	4.23201	9.24914e-08	-36.5749	-19.4251
		14QT124	-8.66667*	4.23201	0.0477185	-17.2415	-0.0917996
		14QT129	2.66667	4.23201	0.53249	-5.9082	11.2415
		14QT141	2.66667	4.23201	0.53249	-5.9082	11.2415
		14QT142	2.66667	4.73153	0.57643	-6.92033	12.2537
		14QT170	-24.00000*	4.23201	1.75167e-06	-32.5749	-15.4251
		12WH191	-67.33333*	4.73153	1.39127e-16	-76.9203	-57.7463
	14QT083	14QT001	17.33333*	4.23201	0.000219735	8.75847	25.9082
		KenC8	-37.66667*	4.73153	1.54958e-09	-47.2537	-28.0797
		14QT023	12.66667*	4.23201	0.00489833	4.0918	21.2415
		14QT026	-9.33333*	4.23201	0.0337173	-17.9082	-0.758466
		14QT027	17.33333*	4.23201	0.000219735	8.75847	25.9082
		14QT044	15.33333*	4.23201	0.000868826	6.75847	23.9082
		14QT050	17.33333*	4.23201	0.000219735	8.75847	25.9082
		14QT077	17.33333*	4.23201	0.000219735	8.75847	25.9082
		14QT078	14.66667*	4.23201	0.00135564	6.0918	23.2415
		14QT090	17.33333*	4.23201	0.000219735	8.75847	25.9082
		14QT101	-52.00000*	4.23201	1.26058e-14	-60.5749	-43.4251
		14QT113	10.00000*	4.23201	0.0234976	1.42513	18.5749
		14QT121	-13.33333*	4.23201	0.00322126	-21.9082	-4.75847
		14QT124	6	4.23201	0.164626	-2.57487	14.5749
		14QT129	17.33333*	4.23201	0.000219735	8.75847	25.9082
		14QT141	17.33333*	4.23201	0.000219735	8.75847	25.9082
		14QT142	17.33333*	4.73153	0.000774702	7.74634	26.9203
		14QT170	-9.33333*	4.23201	0.0337173	-17.9082	-0.758466
		12WH191	-52.66667*	4.73153	2.28491e-13	-62.2537	-43.0797
	14QT090	14QT001	0	4.23201	1	-8.57487	8.57487
		KenC8	-55.00000*	4.73153	6.50547e-14	-64.587	-45.413
		14QT023	-4.66667	4.23201	0.277275	-13.2415	3.9082
		14QT026	-26.66667*	4.23201	2.45783e-07	-35.2415	-18.0918
		14QT027	0	4.23201	1	-8.57487	8.57487
		14QT044	-2	4.23201	0.639283	-10.5749	6.57487
		14QT050	0	4.23201	1	-8.57487	8.57487
		14QT077	0	4.23201	1	-8.57487	8.57487
		14QT078	-2.66667	4.23201	0.53249	-11.2415	5.9082
		14QT083	-17.33333*	4.23201	0.000219735	-25.9082	-8.75847
		14QT101	-69.33333*	4.23201	1.52386e-18	-77.9082	-60.7585
		14QT113	-7.33333	4.23201	0.0914555	-15.9082	1.24153
		14QT121	-30.66667*	4.23201	1.33449e-08	-39.2415	-22.0918
		14QT124	-11.33333*	4.23201	0.0109804	-19.9082	-2.75847
		14QT129	0	4.23201	1	-8.57487	8.57487
		14QT141	0	4.23201	1	-8.57487	8.57487
		14QT142	0	4.73153	1	-9.58699	9.58699
		14QT170	-26.66667*	4.23201	2.45783e-07	-35.2415	-18.0918
		12WH191	-70.00000*	4.73153	4.07596e-17	-79.587	-60.413
	14QT101	14QT001	69.33333*	4.23201	1.52386e-18	60.7585	77.9082
		KenC8	14.33333*	4.73153	0.0044517	4.74634	23.9203
		14QT023	64.66667*	4.23201	1.45226e-17	56.0918	73.2415
		14QT026	42.66667*	4.23201	3.67179e-12	34.0918	51.2415
		14QT027	69.33333*	4.23201	1.52386e-18	60.7585	77.9082
		14QT044	67.33333*	4.23201	3.94737e-18	58.7585	75.9082
		14QT050	69.33333*	4.23201	1.52386e-18	60.7585	77.9082
		14QT077	69.33333*	4.23201	1.52386e-18	60.7585	77.9082
		14QT078	66.66667*	4.23201	5.44697e-18	58.0918	75.2415
		14QT083	52.00000*	4.23201	1.26058e-14	43.4251	60.5749
		14QT090	69.33333*	4.23201	1.52386e-18	60.7585	77.9082
		14QT113	62.00000*	4.23201	5.56129e-17	53.4251	70.5749
		14QT121	38.66667*	4.23201	5.06521e-11	30.0918	47.2415
		14QT124	58.00000*	4.23201	4.51073e-16	49.4251	66.5749
		14QT129	69.33333*	4.23201	1.52386e-18	60.7585	77.9082
		14QT141	69.33333*	4.23201	1.52386e-18	60.7585	77.9082
		14QT142	69.33333*	4.73153	5.5227e-17	59.7463	78.9203
		14QT170	42.66667*	4.23201	3.67179e-12	34.0918	51.2415
		12WH191	-0.666667	4.73153	0.888714	-10.2537	8.92033
	14QT113	14QT001	7.33333	4.23201	0.0914555	-1.24153	15.9082
		KenC8	-47.66667*	4.73153	3.7487e-12	-57.2537	-38.0797
		14QT023	2.66667	4.23201	0.53249	-5.9082	11.2415
		14QT026	-19.33333*	4.23201	5.30596e-05	-27.9082	-10.7585
		14QT027	7.33333	4.23201	0.0914555	-1.24153	15.9082
		14QT044	5.33333	4.23201	0.215475	-3.24153	13.9082
		14QT050	7.33333	4.23201	0.0914555	-1.24153	15.9082
		14QT077	7.33333	4.23201	0.0914555	-1.24153	15.9082
		14QT078	4.66667	4.23201	0.277275	-3.9082	13.2415
		14QT083	-10.00000*	4.23201	0.0234976	-18.5749	-1.42513
		14QT090	7.33333	4.23201	0.0914555	-1.24153	15.9082
		14QT101	-62.00000*	4.23201	5.56129e-17	-70.5749	-53.4251
		14QT121	-23.33333*	4.23201	2.86262e-06	-31.9082	-14.7585
		14QT124	-4	4.23201	0.3507	-12.5749	4.57487
		14QT129	7.33333	4.23201	0.0914555	-1.24153	15.9082
		14QT141	7.33333	4.23201	0.0914555	-1.24153	15.9082
		14QT142	7.33333	4.73153	0.129681	-2.25366	16.9203
		14QT170	-19.33333*	4.23201	5.30596e-05	-27.9082	-10.7585
		12WH191	-62.66667*	4.73153	1.29689e-15	-72.2537	-53.0797
	14QT121	14QT001	30.66667*	4.23201	1.33449e-08	22.0918	39.2415
		KenC8	-24.33333*	4.73153	9.06623e-06	-33.9203	-14.7463
		14QT023	26.00000*	4.23201	4.01287e-07	17.4251	34.5749
		14QT026	4	4.23201	0.3507	-4.57487	12.5749
		14QT027	30.66667*	4.23201	1.33449e-08	22.0918	39.2415
		14QT044	28.66667*	4.23201	5.68537e-08	20.0918	37.2415
		14QT050	30.66667*	4.23201	1.33449e-08	22.0918	39.2415
		14QT077	30.66667*	4.23201	1.33449e-08	22.0918	39.2415
		14QT078	28.00000*	4.23201	9.24914e-08	19.4251	36.5749
		14QT083	13.33333*	4.23201	0.00322126	4.75847	21.9082
		14QT090	30.66667*	4.23201	1.33449e-08	22.0918	39.2415
		14QT101	-38.66667*	4.23201	5.06521e-11	-47.2415	-30.0918
		14QT113	23.33333*	4.23201	2.86262e-06	14.7585	31.9082
		14QT124	19.33333*	4.23201	5.30596e-05	10.7585	27.9082
		14QT129	30.66667*	4.23201	1.33449e-08	22.0918	39.2415
		14QT141	30.66667*	4.23201	1.33449e-08	22.0918	39.2415
		14QT142	30.66667*	4.73153	1.40469e-07	21.0797	40.2537
		14QT170	4	4.23201	0.3507	-4.57487	12.5749
		12WH191	-39.33333*	4.73153	5.46703e-10	-48.9203	-29.7463
	14QT124	14QT001	11.33333*	4.23201	0.0109804	2.75847	19.9082
		KenC8	-43.66667*	4.73153	3.90197e-11	-53.2537	-34.0797
		14QT023	6.66667	4.23201	0.123701	-1.9082	15.2415
		14QT026	-15.33333*	4.23201	0.000868826	-23.9082	-6.75847
		14QT027	11.33333*	4.23201	0.0109804	2.75847	19.9082
		14QT044	9.33333*	4.23201	0.0337173	0.758466	17.9082
		14QT050	11.33333*	4.23201	0.0109804	2.75847	19.9082
		14QT077	11.33333*	4.23201	0.0109804	2.75847	19.9082
		14QT078	8.66667*	4.23201	0.0477185	0.0917996	17.2415
		14QT083	-6	4.23201	0.164626	-14.5749	2.57487
		14QT090	11.33333*	4.23201	0.0109804	2.75847	19.9082
		14QT101	-58.00000*	4.23201	4.51073e-16	-66.5749	-49.4251
		14QT113	4	4.23201	0.3507	-4.57487	12.5749
		14QT121	-19.33333*	4.23201	5.30596e-05	-27.9082	-10.7585
		14QT129	11.33333*	4.23201	0.0109804	2.75847	19.9082
		14QT141	11.33333*	4.23201	0.0109804	2.75847	19.9082
		14QT142	11.33333*	4.73153	0.021783	1.74634	20.9203
		14QT170	-15.33333*	4.23201	0.000868826	-23.9082	-6.75847
		12WH191	-58.66667*	4.73153	9.61084e-15	-68.2537	-49.0797
	14QT129	14QT001	0	4.23201	1	-8.57487	8.57487
		KenC8	-55.00000*	4.73153	6.50547e-14	-64.587	-45.413
		14QT023	-4.66667	4.23201	0.277275	-13.2415	3.9082
		14QT026	-26.66667*	4.23201	2.45783e-07	-35.2415	-18.0918
		14QT027	0	4.23201	1	-8.57487	8.57487
		14QT044	-2	4.23201	0.639283	-10.5749	6.57487
		14QT050	0	4.23201	1	-8.57487	8.57487
		14QT077	0	4.23201	1	-8.57487	8.57487
		14QT078	-2.66667	4.23201	0.53249	-11.2415	5.9082
		14QT083	-17.33333*	4.23201	0.000219735	-25.9082	-8.75847
		14QT090	0	4.23201	1	-8.57487	8.57487
		14QT101	-69.33333*	4.23201	1.52386e-18	-77.9082	-60.7585
		14QT113	-7.33333	4.23201	0.0914555	-15.9082	1.24153
		14QT121	-30.66667*	4.23201	1.33449e-08	-39.2415	-22.0918
		14QT124	-11.33333*	4.23201	0.0109804	-19.9082	-2.75847
		14QT141	0	4.23201	1	-8.57487	8.57487
		14QT142	0	4.73153	1	-9.58699	9.58699
		14QT170	-26.66667*	4.23201	2.45783e-07	-35.2415	-18.0918
		12WH191	-70.00000*	4.73153	4.07596e-17	-79.587	-60.413
	14QT141	14QT001	0	4.23201	1	-8.57487	8.57487
		KenC8	-55.00000*	4.73153	6.50547e-14	-64.587	-45.413
		14QT023	-4.66667	4.23201	0.277275	-13.2415	3.9082
		14QT026	-26.66667*	4.23201	2.45783e-07	-35.2415	-18.0918
		14QT027	0	4.23201	1	-8.57487	8.57487
		14QT044	-2	4.23201	0.639283	-10.5749	6.57487
		14QT050	0	4.23201	1	-8.57487	8.57487
		14QT077	0	4.23201	1	-8.57487	8.57487
		14QT078	-2.66667	4.23201	0.53249	-11.2415	5.9082
		14QT083	-17.33333*	4.23201	0.000219735	-25.9082	-8.75847
		14QT090	0	4.23201	1	-8.57487	8.57487
		14QT101	-69.33333*	4.23201	1.52386e-18	-77.9082	-60.7585
		14QT113	-7.33333	4.23201	0.0914555	-15.9082	1.24153
		14QT121	-30.66667*	4.23201	1.33449e-08	-39.2415	-22.0918
		14QT124	-11.33333*	4.23201	0.0109804	-19.9082	-2.75847
		14QT129	0	4.23201	1	-8.57487	8.57487
		14QT142	0	4.73153	1	-9.58699	9.58699
		14QT170	-26.66667*	4.23201	2.45783e-07	-35.2415	-18.0918
		12WH191	-70.00000*	4.73153	4.07596e-17	-79.587	-60.413
	14QT142	14QT001	0	4.73153	1	-9.58699	9.58699
		KenC8	-55.00000*	5.18313	8.88132e-13	-65.502	-44.498
		14QT023	-4.66667	4.73153	0.330396	-14.2537	4.92033
		14QT026	-26.66667*	4.73153	1.95442e-06	-36.2537	-17.0797
		14QT027	0	4.73153	1	-9.58699	9.58699
		14QT044	-2	4.73153	0.674964	-11.587	7.58699
		14QT050	0	4.73153	1	-9.58699	9.58699
		14QT077	0	4.73153	1	-9.58699	9.58699
		14QT078	-2.66667	4.73153	0.57643	-12.2537	6.92033
		14QT083	-17.33333*	4.73153	0.000774702	-26.9203	-7.74634
		14QT090	0	4.73153	1	-9.58699	9.58699
		14QT101	-69.33333*	4.73153	5.5227e-17	-78.9203	-59.7463
		14QT113	-7.33333	4.73153	0.129681	-16.9203	2.25366
		14QT121	-30.66667*	4.73153	1.40469e-07	-40.2537	-21.0797
		14QT124	-11.33333*	4.73153	0.021783	-20.9203	-1.74634
		14QT129	0	4.73153	1	-9.58699	9.58699
		14QT141	0	4.73153	1	-9.58699	9.58699
		14QT170	-26.66667*	4.73153	1.95442e-06	-36.2537	-17.0797
		12WH191	-70.00000*	5.18313	7.10953e-16	-80.502	-59.498
	14QT170	14QT001	26.66667*	4.23201	2.45783e-07	18.0918	35.2415
		KenC8	-28.33333*	4.73153	6.51406e-07	-37.9203	-18.7463
		14QT023	22.00000*	4.23201	7.62823e-06	13.4251	30.5749
		14QT026	0	4.23201	1	-8.57487	8.57487
		14QT027	26.66667*	4.23201	2.45783e-07	18.0918	35.2415
		14QT044	24.66667*	4.23201	1.07161e-06	16.0918	33.2415
		14QT050	26.66667*	4.23201	2.45783e-07	18.0918	35.2415
		14QT077	26.66667*	4.23201	2.45783e-07	18.0918	35.2415
		14QT078	24.00000*	4.23201	1.75167e-06	15.4251	32.5749
		14QT083	9.33333*	4.23201	0.0337173	0.758466	17.9082
		14QT090	26.66667*	4.23201	2.45783e-07	18.0918	35.2415
		14QT101	-42.66667*	4.23201	3.67179e-12	-51.2415	-34.0918
		14QT113	19.33333*	4.23201	5.30596e-05	10.7585	27.9082
		14QT121	-4	4.23201	0.3507	-12.5749	4.57487
		14QT124	15.33333*	4.23201	0.000868826	6.75847	23.9082
		14QT129	26.66667*	4.23201	2.45783e-07	18.0918	35.2415
		14QT141	26.66667*	4.23201	2.45783e-07	18.0918	35.2415
		14QT142	26.66667*	4.73153	1.95442e-06	17.0797	36.2537
		12WH191	-43.33333*	4.73153	4.76288e-11	-52.9203	-33.7463
	12WH191	14QT001	70.00000*	4.73153	4.07596e-17	60.413	79.587
		KenC8	15.00000*	5.18313	0.00634288	4.49798	25.502
		14QT023	65.33333*	4.73153	3.57361e-16	55.7463	74.9203
		14QT026	43.33333*	4.73153	4.76288e-11	33.7463	52.9203
		14QT027	70.00000*	4.73153	4.07596e-17	60.413	79.587
		14QT044	68.00000*	4.73153	1.02032e-16	58.413	77.587
		14QT050	70.00000*	4.73153	4.07596e-17	60.413	79.587
		14QT077	70.00000*	4.73153	4.07596e-17	60.413	79.587
		14QT078	67.33333*	4.73153	1.39127e-16	57.7463	76.9203
		14QT083	52.66667*	4.73153	2.28491e-13	43.0797	62.2537
		14QT090	70.00000*	4.73153	4.07596e-17	60.413	79.587
		14QT101	0.666667	4.73153	0.888714	-8.92033	10.2537
		14QT113	62.66667*	4.73153	1.29689e-15	53.0797	72.2537
		14QT121	39.33333*	4.73153	5.46703e-10	29.7463	48.9203
		14QT124	58.66667*	4.73153	9.61084e-15	49.0797	68.2537
		14QT129	70.00000*	4.73153	4.07596e-17	60.413	79.587
		14QT141	70.00000*	4.73153	4.07596e-17	60.413	79.587
		14QT142	70.00000*	5.18313	7.10953e-16	59.498	80.502
		14QT170	43.33333*	4.73153	4.76288e-11	33.7463	52.9203
20 HAI	14QT001	KenC8	-81.00000*	6.76039	2.66814e-14	-94.6979	-67.3021
		14QT023	-62.00000*	6.04668	2.30819e-12	-74.2517	-49.7483
		14QT026	-74.66667*	6.04668	1.08673e-14	-86.9184	-62.4149
		14QT027	9.33333	6.04668	0.131209	-2.9184	21.5851
		14QT044	-20.66667*	6.04668	0.0015492	-32.9184	-8.41494
		14QT050	-3.33333	6.04668	0.584765	-15.5851	8.9184
		14QT077	6.66667	6.04668	0.27735	-5.58506	18.9184
		14QT078	-26.00000*	6.04668	0.000119507	-38.2517	-13.7483
		14QT083	-78.00000*	6.04668	2.90579e-15	-90.2517	-65.7483
		14QT090	-3.65079	6.04668	0.549682	-15.9025	8.60094
		14QT101	-80.00000*	6.04668	1.33993e-15	-92.2517	-67.7483
		14QT113	-45.33333*	6.04668	6.22989e-09	-57.5851	-33.0816
		14QT121	-78.00000*	6.04668	2.90579e-15	-90.2517	-65.7483
		14QT124	-57.33333*	6.04668	1.91732e-11	-69.5851	-45.0816
		14QT129	-2	6.04668	0.742691	-14.2517	10.2517
		14QT141	8.66667	6.04668	0.16017	-3.58506	20.9184
		14QT142	-11	6.76039	0.112198	-24.6979	2.69785
		14QT170	-81.33333*	6.04668	8.05441e-16	-93.5851	-69.0816
		12WH191	-81.00000*	6.76039	2.66814e-14	-94.6979	-67.3021
	KenC8	14QT001	81.00000*	6.76039	2.66814e-14	67.3021	94.6979
		14QT023	19.00000*	6.76039	0.00786149	5.30215	32.6979
		14QT026	6.33333	6.76039	0.354921	-7.36452	20.0312
		14QT027	90.33333*	6.76039	9.87931e-16	76.6355	104.031
		14QT044	60.33333*	6.76039	9.2741e-11	46.6355	74.0312
		14QT050	77.66667*	6.76039	9.16263e-14	63.9688	91.3645
		14QT077	87.66667*	6.76039	2.47541e-15	73.9688	101.365
		14QT078	55.00000*	6.76039	9.22282e-10	41.3021	68.6979
		14QT083	3	6.76039	0.6598	-10.6979	16.6979
		14QT090	77.34921*	6.76039	1.03216e-13	63.6514	91.0471
		14QT101	1	6.76039	0.883209	-12.6979	14.6979
		14QT113	35.66667*	6.76039	5.9991e-06	21.9688	49.3645
		14QT121	3	6.76039	0.6598	-10.6979	16.6979
		14QT124	23.66667*	6.76039	0.00122839	9.96881	37.3645
		14QT129	79.00000*	6.76039	5.57316e-14	65.3021	92.6979
		14QT141	89.66667*	6.76039	1.24085e-15	75.9688	103.365
		14QT142	70.00000*	7.40564	2.08229e-11	54.9948	85.0052
		14QT170	-0.333333	6.76039	0.96094	-14.0312	13.3645
		12WH191	0	7.40564	1	-15.0052	15.0052
	14QT023	14QT001	62.00000*	6.04668	2.30819e-12	49.7483	74.2517
		KenC8	-19.00000*	6.76039	0.00786149	-32.6979	-5.30215
		14QT026	-12.66667*	6.04668	0.0430919	-24.9184	-0.414935
		14QT027	71.33333*	6.04668	4.21782e-14	59.0816	83.5851
		14QT044	41.33333*	6.04668	4.69732e-08	29.0816	53.5851
		14QT050	58.66667*	6.04668	1.0389e-11	46.4149	70.9184
		14QT077	68.66667*	6.04668	1.2828e-13	56.4149	80.9184
		14QT078	36.00000*	6.04668	7.25418e-07	23.7483	48.2517
		14QT083	-16.00000*	6.04668	0.0118866	-28.2517	-3.74827
		14QT090	58.34921*	6.04668	1.2014e-11	46.0975	70.6009
		14QT101	-18.00000*	6.04668	0.00511149	-30.2517	-5.74827
		14QT113	16.66667*	6.04668	0.00902067	4.41494	28.9184
		14QT121	-16.00000*	6.04668	0.0118866	-28.2517	-3.74827
		14QT124	4.66667	6.04668	0.44515	-7.58506	16.9184
		14QT129	60.00000*	6.04668	5.66488e-12	47.7483	72.2517
		14QT141	70.66667*	6.04668	5.55719e-14	58.4149	82.9184
		14QT142	51.00000*	6.76039	5.40955e-09	37.3021	64.6979
		14QT170	-19.33333*	6.04668	0.00283925	-31.5851	-7.0816
		12WH191	-19.00000*	6.76039	0.00786149	-32.6979	-5.30215
	14QT026	14QT001	74.66667*	6.04668	1.08673e-14	62.4149	86.9184
		KenC8	-6.33333	6.76039	0.354921	-20.0312	7.36452
		14QT023	12.66667*	6.04668	0.0430919	0.414935	24.9184
		14QT027	84.00000*	6.04668	2.95904e-16	71.7483	96.2517
		14QT044	54.00000*	6.04668	9.11636e-11	41.7483	66.2517
		14QT050	71.33333*	6.04668	4.21782e-14	59.0816	83.5851
		14QT077	81.33333*	6.04668	8.05441e-16	69.0816	93.5851
		14QT078	48.66667*	6.04668	1.19391e-09	36.4149	60.9184
		14QT083	-3.33333	6.04668	0.584765	-15.5851	8.9184
		14QT090	71.01587*	6.04668	4.80881e-14	58.7641	83.2676
		14QT101	-5.33333	6.04668	0.383457	-17.5851	6.9184
		14QT113	29.33333*	6.04668	2.23235e-05	17.0816	41.5851
		14QT121	-3.33333	6.04668	0.584765	-15.5851	8.9184
		14QT124	17.33333*	6.04668	0.00680818	5.0816	29.5851
		14QT129	72.66667*	6.04668	2.44083e-14	60.4149	84.9184
		14QT141	83.33333*	6.04668	3.79297e-16	71.0816	95.5851
		14QT142	63.66667*	6.76039	2.29442e-11	49.9688	77.3645
		14QT170	-6.66667	6.04668	0.27735	-18.9184	5.58506
		12WH191	-6.33333	6.76039	0.354921	-20.0312	7.36452
	14QT027	14QT001	-9.33333	6.04668	0.131209	-21.5851	2.9184
		KenC8	-90.33333*	6.76039	9.87931e-16	-104.031	-76.6355
		14QT023	-71.33333*	6.04668	4.21782e-14	-83.5851	-59.0816
		14QT026	-84.00000*	6.04668	2.95904e-16	-96.2517	-71.7483
		14QT044	-30.00000*	6.04668	1.5892e-05	-42.2517	-17.7483
		14QT050	-12.66667*	6.04668	0.0430919	-24.9184	-0.414935
		14QT077	-2.66667	6.04668	0.661769	-14.9184	9.58506
		14QT078	-35.33333*	6.04668	1.02314e-06	-47.5851	-23.0816
		14QT083	-87.33333*	6.04668	8.72413e-17	-99.5851	-75.0816
		14QT090	-12.98413*	6.04668	0.0383879	-25.2359	-0.732395
		14QT101	-89.33333*	6.04668	4.25876e-17	-101.585	-77.0816
		14QT113	-54.66667*	6.04668	6.65364e-11	-66.9184	-42.4149
		14QT121	-87.33333*	6.04668	8.72413e-17	-99.5851	-75.0816
		14QT124	-66.66667*	6.04668	3.00278e-13	-78.9184	-54.4149
		14QT129	-11.3333	6.04668	0.0688004	-23.5851	0.918398
		14QT141	-0.666667	6.04668	0.912804	-12.9184	11.5851
		14QT142	-20.33333*	6.76039	0.00471298	-34.0312	-6.63548
		14QT170	-90.66667*	6.04668	2.65721e-17	-102.918	-78.4149
		12WH191	-90.33333*	6.76039	9.87931e-16	-104.031	-76.6355
	14QT044	14QT001	20.66667*	6.04668	0.0015492	8.41494	32.9184
		KenC8	-60.33333*	6.76039	9.2741e-11	-74.0312	-46.6355
		14QT023	-41.33333*	6.04668	4.69732e-08	-53.5851	-29.0816
		14QT026	-54.00000*	6.04668	9.11636e-11	-66.2517	-41.7483
		14QT027	30.00000*	6.04668	1.5892e-05	17.7483	42.2517
		14QT050	17.33333*	6.04668	0.00680818	5.0816	29.5851
		14QT077	27.33333*	6.04668	6.13921e-05	15.0816	39.5851
		14QT078	-5.33333	6.04668	0.383457	-17.5851	6.9184
		14QT083	-57.33333*	6.04668	1.91732e-11	-69.5851	-45.0816
		14QT090	17.01587*	6.04668	0.00778962	4.76414	29.2676
		14QT101	-59.33333*	6.04668	7.66548e-12	-71.5851	-47.0816
		14QT113	-24.66667*	6.04668	0.000230668	-36.9184	-12.4149
		14QT121	-57.33333*	6.04668	1.91732e-11	-69.5851	-45.0816
		14QT124	-36.66667*	6.04668	5.14415e-07	-48.9184	-24.4149
		14QT129	18.66667*	6.04668	0.00381856	6.41494	30.9184
		14QT141	29.33333*	6.04668	2.23235e-05	17.0816	41.5851
		14QT142	9.66667	6.76039	0.161137	-4.03119	23.3645
		14QT170	-60.66667*	6.04668	4.19304e-12	-72.9184	-48.4149
		12WH191	-60.33333*	6.76039	9.2741e-11	-74.0312	-46.6355
	14QT050	14QT001	3.33333	6.04668	0.584765	-8.9184	15.5851
		KenC8	-77.66667*	6.76039	9.16263e-14	-91.3645	-63.9688
		14QT023	-58.66667*	6.04668	1.0389e-11	-70.9184	-46.4149
		14QT026	-71.33333*	6.04668	4.21782e-14	-83.5851	-59.0816
		14QT027	12.66667*	6.04668	0.0430919	0.414935	24.9184
		14QT044	-17.33333*	6.04668	0.00680818	-29.5851	-5.0816
		14QT077	10	6.04668	0.106629	-2.25173	22.2517
		14QT078	-22.66667*	6.04668	0.000606531	-34.9184	-10.4149
		14QT083	-74.66667*	6.04668	1.08673e-14	-86.9184	-62.4149
		14QT090	-0.31746	6.04668	0.958411	-12.5692	11.9343
		14QT101	-76.66667*	6.04668	4.90347e-15	-88.9184	-64.4149
		14QT113	-42.00000*	6.04668	3.34625e-08	-54.2517	-29.7483
		14QT121	-74.66667*	6.04668	1.08673e-14	-86.9184	-62.4149
		14QT124	-54.00000*	6.04668	9.11636e-11	-66.2517	-41.7483
		14QT129	1.33333	6.04668	0.826689	-10.9184	13.5851
		14QT141	12	6.04668	0.0546464	-0.251732	24.2517
		14QT142	-7.66667	6.76039	0.264065	-21.3645	6.03119
		14QT170	-78.00000*	6.04668	2.90579e-15	-90.2517	-65.7483
		12WH191	-77.66667*	6.76039	9.16263e-14	-91.3645	-63.9688
	14QT077	14QT001	-6.66667	6.04668	0.27735	-18.9184	5.58506
		KenC8	-87.66667*	6.76039	2.47541e-15	-101.365	-73.9688
		14QT023	-68.66667*	6.04668	1.2828e-13	-80.9184	-56.4149
		14QT026	-81.33333*	6.04668	8.05441e-16	-93.5851	-69.0816
		14QT027	2.66667	6.04668	0.661769	-9.58506	14.9184
		14QT044	-27.33333*	6.04668	6.13921e-05	-39.5851	-15.0816
		14QT050	-10	6.04668	0.106629	-22.2517	2.25173
		14QT078	-32.66667*	6.04668	4.0465e-06	-44.9184	-20.4149
		14QT083	-84.66667*	6.04668	2.31158e-16	-96.9184	-72.4149
		14QT090	-10.3175	6.04668	0.0963335	-22.5692	1.93427
		14QT101	-86.66667*	6.04668	1.11086e-16	-98.9184	-74.4149
		14QT113	-52.00000*	6.04668	2.36607e-10	-64.2517	-39.7483
		14QT121	-84.66667*	6.04668	2.31158e-16	-96.9184	-72.4149
		14QT124	-64.00000*	6.04668	9.53998e-13	-76.2517	-51.7483
		14QT129	-8.66667	6.04668	0.16017	-20.9184	3.58506
		14QT141	2	6.04668	0.742691	-10.2517	14.2517
		14QT142	-17.66667*	6.76039	0.0128898	-31.3645	-3.96881
		14QT170	-88.00000*	6.04668	6.8604e-17	-100.252	-75.7483
		12WH191	-87.66667*	6.76039	2.47541e-15	-101.365	-73.9688
	14QT078	14QT001	26.00000*	6.04668	0.000119507	13.7483	38.2517
		KenC8	-55.00000*	6.76039	9.22282e-10	-68.6979	-41.3021
		14QT023	-36.00000*	6.04668	7.25418e-07	-48.2517	-23.7483
		14QT026	-48.66667*	6.04668	1.19391e-09	-60.9184	-36.4149
		14QT027	35.33333*	6.04668	1.02314e-06	23.0816	47.5851
		14QT044	5.33333	6.04668	0.383457	-6.9184	17.5851
		14QT050	22.66667*	6.04668	0.000606531	10.4149	34.9184
		14QT077	32.66667*	6.04668	4.0465e-06	20.4149	44.9184
		14QT083	-52.00000*	6.04668	2.36607e-10	-64.2517	-39.7483
		14QT090	22.34921*	6.04668	0.000705359	10.0975	34.6009
		14QT101	-54.00000*	6.04668	9.11636e-11	-66.2517	-41.7483
		14QT113	-19.33333*	6.04668	0.00283925	-31.5851	-7.0816
		14QT121	-52.00000*	6.04668	2.36607e-10	-64.2517	-39.7483
		14QT124	-31.33333*	6.04668	8.03064e-06	-43.5851	-19.0816
		14QT129	24.00000*	6.04668	0.000319283	11.7483	36.2517
		14QT141	34.66667*	6.04668	1.44314e-06	22.4149	46.9184
		14QT142	15.00000*	6.76039	0.0327151	1.30215	28.6979
		14QT170	-55.33333*	6.04668	4.86364e-11	-67.5851	-43.0816
		12WH191	-55.00000*	6.76039	9.22282e-10	-68.6979	-41.3021
	14QT083	14QT001	78.00000*	6.04668	2.90579e-15	65.7483	90.2517
		KenC8	-3	6.76039	0.6598	-16.6979	10.6979
		14QT023	16.00000*	6.04668	0.0118866	3.74827	28.2517
		14QT026	3.33333	6.04668	0.584765	-8.9184	15.5851
		14QT027	87.33333*	6.04668	8.72413e-17	75.0816	99.5851
		14QT044	57.33333*	6.04668	1.91732e-11	45.0816	69.5851
		14QT050	74.66667*	6.04668	1.08673e-14	62.4149	86.9184
		14QT077	84.66667*	6.04668	2.31158e-16	72.4149	96.9184
		14QT078	52.00000*	6.04668	2.36607e-10	39.7483	64.2517
		14QT090	74.34921*	6.04668	1.23456e-14	62.0975	86.6009
		14QT101	-2	6.04668	0.742691	-14.2517	10.2517
		14QT113	32.66667*	6.04668	4.0465e-06	20.4149	44.9184
		14QT121	0	6.04668	1	-12.2517	12.2517
		14QT124	20.66667*	6.04668	0.0015492	8.41494	32.9184
		14QT129	76.00000*	6.04668	6.38367e-15	63.7483	88.2517
		14QT141	86.66667*	6.04668	1.11086e-16	74.4149	98.9184
		14QT142	67.00000*	6.76039	5.85617e-12	53.3021	80.6979
		14QT170	-3.33333	6.04668	0.584765	-15.5851	8.9184
		12WH191	-3	6.76039	0.6598	-16.6979	10.6979
	14QT090	14QT001	3.65079	6.04668	0.549682	-8.60094	15.9025
		KenC8	-77.34921*	6.76039	1.03216e-13	-91.0471	-63.6514
		14QT023	-58.34921*	6.04668	1.2014e-11	-70.6009	-46.0975
		14QT026	-71.01587*	6.04668	4.80881e-14	-83.2676	-58.7641
		14QT027	12.98413*	6.04668	0.0383879	0.732395	25.2359
		14QT044	-17.01587*	6.04668	0.00778962	-29.2676	-4.76414
		14QT050	0.31746	6.04668	0.958411	-11.9343	12.5692
		14QT077	10.3175	6.04668	0.0963335	-1.93427	22.5692
		14QT078	-22.34921*	6.04668	0.000705359	-34.6009	-10.0975
		14QT083	-74.34921*	6.04668	1.23456e-14	-86.6009	-62.0975
		14QT101	-76.34921*	6.04668	5.55878e-15	-88.6009	-64.0975
		14QT113	-41.68254*	6.04668	3.93233e-08	-53.9343	-29.4308
		14QT121	-74.34921*	6.04668	1.23456e-14	-86.6009	-62.0975
		14QT124	-53.68254*	6.04668	1.05969e-10	-65.9343	-41.4308
		14QT129	1.65079	6.04668	0.786365	-10.6009	13.9025
		14QT141	12.31746*	6.04668	0.048845	0.0657288	24.5692
		14QT142	-7.34921	6.76039	0.284025	-21.0471	6.34865
		14QT170	-77.68254*	6.04668	3.28958e-15	-89.9343	-65.4308
		12WH191	-77.34921*	6.76039	1.03216e-13	-91.0471	-63.6514
	14QT101	14QT001	80.00000*	6.04668	1.33993e-15	67.7483	92.2517
		KenC8	-1	6.76039	0.883209	-14.6979	12.6979
		14QT023	18.00000*	6.04668	0.00511149	5.74827	30.2517
		14QT026	5.33333	6.04668	0.383457	-6.9184	17.5851
		14QT027	89.33333*	6.04668	4.25876e-17	77.0816	101.585
		14QT044	59.33333*	6.04668	7.66548e-12	47.0816	71.5851
		14QT050	76.66667*	6.04668	4.90347e-15	64.4149	88.9184
		14QT077	86.66667*	6.04668	1.11086e-16	74.4149	98.9184
		14QT078	54.00000*	6.04668	9.11636e-11	41.7483	66.2517
		14QT083	2	6.04668	0.742691	-10.2517	14.2517
		14QT090	76.34921*	6.04668	5.55878e-15	64.0975	88.6009
		14QT113	34.66667*	6.04668	1.44314e-06	22.4149	46.9184
		14QT121	2	6.04668	0.742691	-10.2517	14.2517
		14QT124	22.66667*	6.04668	0.000606531	10.4149	34.9184
		14QT129	78.00000*	6.04668	2.90579e-15	65.7483	90.2517
		14QT141	88.66667*	6.04668	5.4018e-17	76.4149	100.918
		14QT142	69.00000*	6.76039	2.62038e-12	55.3021	82.6979
		14QT170	-1.33333	6.04668	0.826689	-13.5851	10.9184
		12WH191	-1	6.76039	0.883209	-14.6979	12.6979
	14QT113	14QT001	45.33333*	6.04668	6.22989e-09	33.0816	57.5851
		KenC8	-35.66667*	6.76039	5.9991e-06	-49.3645	-21.9688
		14QT023	-16.66667*	6.04668	0.00902067	-28.9184	-4.41494
		14QT026	-29.33333*	6.04668	2.23235e-05	-41.5851	-17.0816
		14QT027	54.66667*	6.04668	6.65364e-11	42.4149	66.9184
		14QT044	24.66667*	6.04668	0.000230668	12.4149	36.9184
		14QT050	42.00000*	6.04668	3.34625e-08	29.7483	54.2517
		14QT077	52.00000*	6.04668	2.36607e-10	39.7483	64.2517
		14QT078	19.33333*	6.04668	0.00283925	7.0816	31.5851
		14QT083	-32.66667*	6.04668	4.0465e-06	-44.9184	-20.4149
		14QT090	41.68254*	6.04668	3.93233e-08	29.4308	53.9343
		14QT101	-34.66667*	6.04668	1.44314e-06	-46.9184	-22.4149
		14QT121	-32.66667*	6.04668	4.0465e-06	-44.9184	-20.4149
		14QT124	-12	6.04668	0.0546464	-24.2517	0.251732
		14QT129	43.33333*	6.04668	1.70286e-08	31.0816	55.5851
		14QT141	54.00000*	6.04668	9.11636e-11	41.7483	66.2517
		14QT142	34.33333*	6.76039	1.10615e-05	20.6355	48.0312
		14QT170	-36.00000*	6.04668	7.25418e-07	-48.2517	-23.7483
		12WH191	-35.66667*	6.76039	5.9991e-06	-49.3645	-21.9688
	14QT121	14QT001	78.00000*	6.04668	2.90579e-15	65.7483	90.2517
		KenC8	-3	6.76039	0.6598	-16.6979	10.6979
		14QT023	16.00000*	6.04668	0.0118866	3.74827	28.2517
		14QT026	3.33333	6.04668	0.584765	-8.9184	15.5851
		14QT027	87.33333*	6.04668	8.72413e-17	75.0816	99.5851
		14QT044	57.33333*	6.04668	1.91732e-11	45.0816	69.5851
		14QT050	74.66667*	6.04668	1.08673e-14	62.4149	86.9184
		14QT077	84.66667*	6.04668	2.31158e-16	72.4149	96.9184
		14QT078	52.00000*	6.04668	2.36607e-10	39.7483	64.2517
		14QT083	0	6.04668	1	-12.2517	12.2517
		14QT090	74.34921*	6.04668	1.23456e-14	62.0975	86.6009
		14QT101	-2	6.04668	0.742691	-14.2517	10.2517
		14QT113	32.66667*	6.04668	4.0465e-06	20.4149	44.9184
		14QT124	20.66667*	6.04668	0.0015492	8.41494	32.9184
		14QT129	76.00000*	6.04668	6.38367e-15	63.7483	88.2517
		14QT141	86.66667*	6.04668	1.11086e-16	74.4149	98.9184
		14QT142	67.00000*	6.76039	5.85617e-12	53.3021	80.6979
		14QT170	-3.33333	6.04668	0.584765	-15.5851	8.9184
		12WH191	-3	6.76039	0.6598	-16.6979	10.6979
	14QT124	14QT001	57.33333*	6.04668	1.91732e-11	45.0816	69.5851
		KenC8	-23.66667*	6.76039	0.00122839	-37.3645	-9.96881
		14QT023	-4.66667	6.04668	0.44515	-16.9184	7.58506
		14QT026	-17.33333*	6.04668	0.00680818	-29.5851	-5.0816
		14QT027	66.66667*	6.04668	3.00278e-13	54.4149	78.9184
		14QT044	36.66667*	6.04668	5.14415e-07	24.4149	48.9184
		14QT050	54.00000*	6.04668	9.11636e-11	41.7483	66.2517
		14QT077	64.00000*	6.04668	9.53998e-13	51.7483	76.2517
		14QT078	31.33333*	6.04668	8.03064e-06	19.0816	43.5851
		14QT083	-20.66667*	6.04668	0.0015492	-32.9184	-8.41494
		14QT090	53.68254*	6.04668	1.05969e-10	41.4308	65.9343
		14QT101	-22.66667*	6.04668	0.000606531	-34.9184	-10.4149
		14QT113	12	6.04668	0.0546464	-0.251732	24.2517
		14QT121	-20.66667*	6.04668	0.0015492	-32.9184	-8.41494
		14QT129	55.33333*	6.04668	4.86364e-11	43.0816	67.5851
		14QT141	66.00000*	6.04668	3.99948e-13	53.7483	78.2517
		14QT142	46.33333*	6.76039	4.44489e-08	32.6355	60.0312
		14QT170	-24.00000*	6.04668	0.000319283	-36.2517	-11.7483
		12WH191	-23.66667*	6.76039	0.00122839	-37.3645	-9.96881
	14QT129	14QT001	2	6.04668	0.742691	-10.2517	14.2517
		KenC8	-79.00000*	6.76039	5.57316e-14	-92.6979	-65.3021
		14QT023	-60.00000*	6.04668	5.66488e-12	-72.2517	-47.7483
		14QT026	-72.66667*	6.04668	2.44083e-14	-84.9184	-60.4149
		14QT027	11.3333	6.04668	0.0688004	-0.918398	23.5851
		14QT044	-18.66667*	6.04668	0.00381856	-30.9184	-6.41494
		14QT050	-1.33333	6.04668	0.826689	-13.5851	10.9184
		14QT077	8.66667	6.04668	0.16017	-3.58506	20.9184
		14QT078	-24.00000*	6.04668	0.000319283	-36.2517	-11.7483
		14QT083	-76.00000*	6.04668	6.38367e-15	-88.2517	-63.7483
		14QT090	-1.65079	6.04668	0.786365	-13.9025	10.6009
		14QT101	-78.00000*	6.04668	2.90579e-15	-90.2517	-65.7483
		14QT113	-43.33333*	6.04668	1.70286e-08	-55.5851	-31.0816
		14QT121	-76.00000*	6.04668	6.38367e-15	-88.2517	-63.7483
		14QT124	-55.33333*	6.04668	4.86364e-11	-67.5851	-43.0816
		14QT141	10.6667	6.04668	0.0859786	-1.58506	22.9184
		14QT142	-9	6.76039	0.19124	-22.6979	4.69785
		14QT170	-79.33333*	6.04668	1.73191e-15	-91.5851	-67.0816
		12WH191	-79.00000*	6.76039	5.57316e-14	-92.6979	-65.3021
	14QT141	14QT001	-8.66667	6.04668	0.16017	-20.9184	3.58506
		KenC8	-89.66667*	6.76039	1.24085e-15	-103.365	-75.9688
		14QT023	-70.66667*	6.04668	5.55719e-14	-82.9184	-58.4149
		14QT026	-83.33333*	6.04668	3.79297e-16	-95.5851	-71.0816
		14QT027	0.666667	6.04668	0.912804	-11.5851	12.9184
		14QT044	-29.33333*	6.04668	2.23235e-05	-41.5851	-17.0816
		14QT050	-12	6.04668	0.0546464	-24.2517	0.251732
		14QT077	-2	6.04668	0.742691	-14.2517	10.2517
		14QT078	-34.66667*	6.04668	1.44314e-06	-46.9184	-22.4149
		14QT083	-86.66667*	6.04668	1.11086e-16	-98.9184	-74.4149
		14QT090	-12.31746*	6.04668	0.048845	-24.5692	-0.0657288
		14QT101	-88.66667*	6.04668	5.4018e-17	-100.918	-76.4149
		14QT113	-54.00000*	6.04668	9.11636e-11	-66.2517	-41.7483
		14QT121	-86.66667*	6.04668	1.11086e-16	-98.9184	-74.4149
		14QT124	-66.00000*	6.04668	3.99948e-13	-78.2517	-53.7483
		14QT129	-10.6667	6.04668	0.0859786	-22.9184	1.58506
		14QT142	-19.66667*	6.76039	0.00609949	-33.3645	-5.96881
		14QT170	-90.00000*	6.04668	3.36187e-17	-102.252	-77.7483
		12WH191	-89.66667*	6.76039	1.24085e-15	-103.365	-75.9688
	14QT142	14QT001	11	6.76039	0.112198	-2.69785	24.6979
		KenC8	-70.00000*	7.40564	2.08229e-11	-85.0052	-54.9948
		14QT023	-51.00000*	6.76039	5.40955e-09	-64.6979	-37.3021
		14QT026	-63.66667*	6.76039	2.29442e-11	-77.3645	-49.9688
		14QT027	20.33333*	6.76039	0.00471298	6.63548	34.0312
		14QT044	-9.66667	6.76039	0.161137	-23.3645	4.03119
		14QT050	7.66667	6.76039	0.264065	-6.03119	21.3645
		14QT077	17.66667*	6.76039	0.0128898	3.96881	31.3645
		14QT078	-15.00000*	6.76039	0.0327151	-28.6979	-1.30215
		14QT083	-67.00000*	6.76039	5.85617e-12	-80.6979	-53.3021
		14QT090	7.34921	6.76039	0.284025	-6.34865	21.0471
		14QT101	-69.00000*	6.76039	2.62038e-12	-82.6979	-55.3021
		14QT113	-34.33333*	6.76039	1.10615e-05	-48.0312	-20.6355
		14QT121	-67.00000*	6.76039	5.85617e-12	-80.6979	-53.3021
		14QT124	-46.33333*	6.76039	4.44489e-08	-60.0312	-32.6355
		14QT129	9	6.76039	0.19124	-4.69785	22.6979
		14QT141	19.66667*	6.76039	0.00609949	5.96881	33.3645
		14QT170	-70.33333*	6.76039	1.54271e-12	-84.0312	-56.6355
		12WH191	-70.00000*	7.40564	2.08229e-11	-85.0052	-54.9948
	14QT170	14QT001	81.33333*	6.04668	8.05441e-16	69.0816	93.5851
		KenC8	0.333333	6.76039	0.96094	-13.3645	14.0312
		14QT023	19.33333*	6.04668	0.00283925	7.0816	31.5851
		14QT026	6.66667	6.04668	0.27735	-5.58506	18.9184
		14QT027	90.66667*	6.04668	2.65721e-17	78.4149	102.918
		14QT044	60.66667*	6.04668	4.19304e-12	48.4149	72.9184
		14QT050	78.00000*	6.04668	2.90579e-15	65.7483	90.2517
		14QT077	88.00000*	6.04668	6.8604e-17	75.7483	100.252
		14QT078	55.33333*	6.04668	4.86364e-11	43.0816	67.5851
		14QT083	3.33333	6.04668	0.584765	-8.9184	15.5851
		14QT090	77.68254*	6.04668	3.28958e-15	65.4308	89.9343
		14QT101	1.33333	6.04668	0.826689	-10.9184	13.5851
		14QT113	36.00000*	6.04668	7.25418e-07	23.7483	48.2517
		14QT121	3.33333	6.04668	0.584765	-8.9184	15.5851
		14QT124	24.00000*	6.04668	0.000319283	11.7483	36.2517
		14QT129	79.33333*	6.04668	1.73191e-15	67.0816	91.5851
		14QT141	90.00000*	6.04668	3.36187e-17	77.7483	102.252
		14QT142	70.33333*	6.76039	1.54271e-12	56.6355	84.0312
		12WH191	0.333333	6.76039	0.96094	-13.3645	14.0312
	12WH191	14QT001	81.00000*	6.76039	2.66814e-14	67.3021	94.6979
		KenC8	0	7.40564	1	-15.0052	15.0052
		14QT023	19.00000*	6.76039	0.00786149	5.30215	32.6979
		14QT026	6.33333	6.76039	0.354921	-7.36452	20.0312
		14QT027	90.33333*	6.76039	9.87931e-16	76.6355	104.031
		14QT044	60.33333*	6.76039	9.2741e-11	46.6355	74.0312
		14QT050	77.66667*	6.76039	9.16263e-14	63.9688	91.3645
		14QT077	87.66667*	6.76039	2.47541e-15	73.9688	101.365
		14QT078	55.00000*	6.76039	9.22282e-10	41.3021	68.6979
		14QT083	3	6.76039	0.6598	-10.6979	16.6979
		14QT090	77.34921*	6.76039	1.03216e-13	63.6514	91.0471
		14QT101	1	6.76039	0.883209	-12.6979	14.6979
		14QT113	35.66667*	6.76039	5.9991e-06	21.9688	49.3645
		14QT121	3	6.76039	0.6598	-10.6979	16.6979
		14QT124	23.66667*	6.76039	0.00122839	9.96881	37.3645
		14QT129	79.00000*	6.76039	5.57316e-14	65.3021	92.6979
		14QT141	89.66667*	6.76039	1.24085e-15	75.9688	103.365
		14QT142	70.00000*	7.40564	2.08229e-11	54.9948	85.0052
		14QT170	-0.333333	6.76039	0.96094	-14.0312	13.3645
24 HAI	14QT001	KenC8	-21.33333*	6.27633	0.00163255	-34.0504	-8.61629
		14QT023	-19.33333*	5.61372	0.00144048	-30.7078	-7.95886
		14QT026	-20.66667*	5.61372	0.000735615	-32.0411	-9.2922
		14QT027	23.33333*	5.61372	0.000183476	11.9589	34.7078
		14QT044	-14.00000*	5.61372	0.0172311	-25.3745	-2.62553
		14QT050	-2	5.61372	0.723662	-13.3745	9.37447
		14QT077	9.33333	5.61372	0.104844	-2.04114	20.7078
		14QT078	-16.00000*	5.61372	0.00710208	-27.3745	-4.62553
		14QT083	-21.33333*	5.61372	0.000522531	-32.7078	-9.95886
		14QT090	-8.65873	5.61372	0.131481	-20.0332	2.71574
		14QT101	-18.00000*	5.61372	0.0027702	-29.3745	-6.62553
		14QT113	-10	5.61372	0.0830656	-21.3745	1.37447
		14QT121	-21.33333*	5.61372	0.000522531	-32.7078	-9.95886
		14QT124	-14.66667*	5.61372	0.0129092	-26.0411	-3.2922
		14QT129	21.33333*	5.61372	0.000522531	9.95886	32.7078
		14QT141	26.66667*	5.61372	3.04332e-05	15.2922	38.0411
		14QT142	-7.33333	6.27633	0.250114	-20.0504	5.38371
		14QT170	-20.66667*	5.61372	0.000735615	-32.0411	-9.2922
		12WH191	-21.33333*	6.27633	0.00163255	-34.0504	-8.61629
	KenC8	14QT001	21.33333*	6.27633	0.00163255	8.61629	34.0504
		14QT023	2	6.27633	0.751778	-10.717	14.717
		14QT026	0.666667	6.27633	0.915982	-12.0504	13.3837
		14QT027	44.66667*	6.27633	1.98273e-08	31.9496	57.3837
		14QT044	7.33333	6.27633	0.250114	-5.38371	20.0504
		14QT050	19.33333*	6.27633	0.00388775	6.61629	32.0504
		14QT077	30.66667*	6.27633	2.0047e-05	17.9496	43.3837
		14QT078	5.33333	6.27633	0.400927	-7.38371	18.0504
		14QT083	0	6.27633	1	-12.717	12.717
		14QT090	12.6746	6.27633	0.0507304	-0.0424396	25.3916
		14QT101	3.33333	6.27633	0.598526	-9.38371	16.0504
		14QT113	11.3333	6.27633	0.079102	-1.38371	24.0504
		14QT121	0	6.27633	1	-12.717	12.717
		14QT124	6.66667	6.27633	0.295032	-6.05038	19.3837
		14QT129	42.66667*	6.27633	5.27556e-08	29.9496	55.3837
		14QT141	48.00000*	6.27633	3.95527e-09	35.283	60.717
		14QT142	14.00000*	6.87537	0.0489301	0.0691776	27.9308
		14QT170	0.666667	6.27633	0.915982	-12.0504	13.3837
		12WH191	0	6.87537	1	-13.9308	13.9308
	14QT023	14QT001	19.33333*	5.61372	0.00144048	7.95886	30.7078
		KenC8	-2	6.27633	0.751778	-14.717	10.717
		14QT026	-1.33333	5.61372	0.813569	-12.7078	10.0411
		14QT027	42.66667*	5.61372	4.56174e-09	31.2922	54.0411
		14QT044	5.33333	5.61372	0.34825	-6.04114	16.7078
		14QT050	17.33333*	5.61372	0.00381266	5.95886	28.7078
		14QT077	28.66667*	5.61372	1.01446e-05	17.2922	40.0411
		14QT078	3.33333	5.61372	0.55627	-8.04114	14.7078
		14QT083	-2	5.61372	0.723662	-13.3745	9.37447
		14QT090	10.6746	5.61372	0.0650425	-0.699866	22.0491
		14QT101	1.33333	5.61372	0.813569	-10.0411	12.7078
		14QT113	9.33333	5.61372	0.104844	-2.04114	20.7078
		14QT121	-2	5.61372	0.723662	-13.3745	9.37447
		14QT124	4.66667	5.61372	0.411139	-6.7078	16.0411
		14QT129	40.66667*	5.61372	1.34346e-08	29.2922	52.0411
		14QT141	46.00000*	5.61372	7.75677e-10	34.6255	57.3745
		14QT142	12	6.27633	0.0636503	-0.717043	24.717
		14QT170	-1.33333	5.61372	0.813569	-12.7078	10.0411
		12WH191	-2	6.27633	0.751778	-14.717	10.717
	14QT026	14QT001	20.66667*	5.61372	0.000735615	9.2922	32.0411
		KenC8	-0.666667	6.27633	0.915982	-13.3837	12.0504
		14QT023	1.33333	5.61372	0.813569	-10.0411	12.7078
		14QT027	44.00000*	5.61372	2.23559e-09	32.6255	55.3745
		14QT044	6.66667	5.61372	0.242572	-4.7078	18.0411
		14QT050	18.66667*	5.61372	0.00200244	7.2922	30.0411
		14QT077	30.00000*	5.61372	4.85241e-06	18.6255	41.3745
		14QT078	4.66667	5.61372	0.411139	-6.7078	16.0411
		14QT083	-0.666667	5.61372	0.90611	-12.0411	10.7078
		14QT090	12.00794*	5.61372	0.0390983	0.633468	23.3824
		14QT101	2.66667	5.61372	0.63756	-8.7078	14.0411
		14QT113	10.6667	5.61372	0.0652333	-0.707802	22.0411
		14QT121	-0.666667	5.61372	0.90611	-12.0411	10.7078
		14QT124	6	5.61372	0.292079	-5.37447	17.3745
		14QT129	42.00000*	5.61372	6.53011e-09	30.6255	53.3745
		14QT141	47.33333*	5.61372	3.86068e-10	35.9589	58.7078
		14QT142	13.33333*	6.27633	0.0403836	0.616291	26.0504
		14QT170	0	5.61372	1	-11.3745	11.3745
		12WH191	-0.666667	6.27633	0.915982	-13.3837	12.0504
	14QT027	14QT001	-23.33333*	5.61372	0.000183476	-34.7078	-11.9589
		KenC8	-44.66667*	6.27633	1.98273e-08	-57.3837	-31.9496
		14QT023	-42.66667*	5.61372	4.56174e-09	-54.0411	-31.2922
		14QT026	-44.00000*	5.61372	2.23559e-09	-55.3745	-32.6255
		14QT044	-37.33333*	5.61372	8.32237e-08	-48.7078	-25.9589
		14QT050	-25.33333*	5.61372	6.28318e-05	-36.7078	-13.9589
		14QT077	-14.00000*	5.61372	0.0172311	-25.3745	-2.62553
		14QT078	-39.33333*	5.61372	2.7775e-08	-50.7078	-27.9589
		14QT083	-44.66667*	5.61372	1.5685e-09	-56.0411	-33.2922
		14QT090	-31.99206*	5.61372	1.60595e-06	-43.3665	-20.6176
		14QT101	-41.33333*	5.61372	9.36038e-09	-52.7078	-29.9589
		14QT113	-33.33333*	5.61372	7.62165e-07	-44.7078	-21.9589
		14QT121	-44.66667*	5.61372	1.5685e-09	-56.0411	-33.2922
		14QT124	-38.00000*	5.61372	5.76724e-08	-49.3745	-26.6255
		14QT129	-2	5.61372	0.723662	-13.3745	9.37447
		14QT141	3.33333	5.61372	0.55627	-8.04114	14.7078
		14QT142	-30.66667*	6.27633	2.0047e-05	-43.3837	-17.9496
		14QT170	-44.00000*	5.61372	2.23559e-09	-55.3745	-32.6255
		12WH191	-44.66667*	6.27633	1.98273e-08	-57.3837	-31.9496
	14QT044	14QT001	14.00000*	5.61372	0.0172311	2.62553	25.3745
		KenC8	-7.33333	6.27633	0.250114	-20.0504	5.38371
		14QT023	-5.33333	5.61372	0.34825	-16.7078	6.04114
		14QT026	-6.66667	5.61372	0.242572	-18.0411	4.7078
		14QT027	37.33333*	5.61372	8.32237e-08	25.9589	48.7078
		14QT050	12.00000*	5.61372	0.0392208	0.625531	23.3745
		14QT077	23.33333*	5.61372	0.000183476	11.9589	34.7078
		14QT078	-2	5.61372	0.723662	-13.3745	9.37447
		14QT083	-7.33333	5.61372	0.199505	-18.7078	4.04114
		14QT090	5.34127	5.61372	0.347541	-6.0332	16.7157
		14QT101	-4	5.61372	0.4806	-15.3745	7.37447
		14QT113	4	5.61372	0.4806	-7.37447	15.3745
		14QT121	-7.33333	5.61372	0.199505	-18.7078	4.04114
		14QT124	-0.666667	5.61372	0.90611	-12.0411	10.7078
		14QT129	35.33333*	5.61372	2.51249e-07	23.9589	46.7078
		14QT141	40.66667*	5.61372	1.34346e-08	29.2922	52.0411
		14QT142	6.66667	6.27633	0.295032	-6.05038	19.3837
		14QT170	-6.66667	5.61372	0.242572	-18.0411	4.7078
		12WH191	-7.33333	6.27633	0.250114	-20.0504	5.38371
	14QT050	14QT001	2	5.61372	0.723662	-9.37447	13.3745
		KenC8	-19.33333*	6.27633	0.00388775	-32.0504	-6.61629
		14QT023	-17.33333*	5.61372	0.00381266	-28.7078	-5.95886
		14QT026	-18.66667*	5.61372	0.00200244	-30.0411	-7.2922
		14QT027	25.33333*	5.61372	6.28318e-05	13.9589	36.7078
		14QT044	-12.00000*	5.61372	0.0392208	-23.3745	-0.625531
		14QT077	11.3333	5.61372	0.0507919	-0.0411355	22.7078
		14QT078	-14.00000*	5.61372	0.0172311	-25.3745	-2.62553
		14QT083	-19.33333*	5.61372	0.00144048	-30.7078	-7.95886
		14QT090	-6.65873	5.61372	0.243123	-18.0332	4.71574
		14QT101	-16.00000*	5.61372	0.00710208	-27.3745	-4.62553
		14QT113	-8	5.61372	0.162515	-19.3745	3.37447
		14QT121	-19.33333*	5.61372	0.00144048	-30.7078	-7.95886
		14QT124	-12.66667*	5.61372	0.0300439	-24.0411	-1.2922
		14QT129	23.33333*	5.61372	0.000183476	11.9589	34.7078
		14QT141	28.66667*	5.61372	1.01446e-05	17.2922	40.0411
		14QT142	-5.33333	6.27633	0.400927	-18.0504	7.38371
		14QT170	-18.66667*	5.61372	0.00200244	-30.0411	-7.2922
		12WH191	-19.33333*	6.27633	0.00388775	-32.0504	-6.61629
	14QT077	14QT001	-9.33333	5.61372	0.104844	-20.7078	2.04114
		KenC8	-30.66667*	6.27633	2.0047e-05	-43.3837	-17.9496
		14QT023	-28.66667*	5.61372	1.01446e-05	-40.0411	-17.2922
		14QT026	-30.00000*	5.61372	4.85241e-06	-41.3745	-18.6255
		14QT027	14.00000*	5.61372	0.0172311	2.62553	25.3745
		14QT044	-23.33333*	5.61372	0.000183476	-34.7078	-11.9589
		14QT050	-11.3333	5.61372	0.0507919	-22.7078	0.0411355
		14QT078	-25.33333*	5.61372	6.28318e-05	-36.7078	-13.9589
		14QT083	-30.66667*	5.61372	3.35274e-06	-42.0411	-19.2922
		14QT090	-17.99206*	5.61372	0.00278084	-29.3665	-6.61759
		14QT101	-27.33333*	5.61372	2.11283e-05	-38.7078	-15.9589
		14QT113	-19.33333*	5.61372	0.00144048	-30.7078	-7.95886
		14QT121	-30.66667*	5.61372	3.35274e-06	-42.0411	-19.2922
		14QT124	-24.00000*	5.61372	0.000128677	-35.3745	-12.6255
		14QT129	12.00000*	5.61372	0.0392208	0.625531	23.3745
		14QT141	17.33333*	5.61372	0.00381266	5.95886	28.7078
		14QT142	-16.66667*	6.27633	0.0116128	-29.3837	-3.94962
		14QT170	-30.00000*	5.61372	4.85241e-06	-41.3745	-18.6255
		12WH191	-30.66667*	6.27633	2.0047e-05	-43.3837	-17.9496
	14QT078	14QT001	16.00000*	5.61372	0.00710208	4.62553	27.3745
		KenC8	-5.33333	6.27633	0.400927	-18.0504	7.38371
		14QT023	-3.33333	5.61372	0.55627	-14.7078	8.04114
		14QT026	-4.66667	5.61372	0.411139	-16.0411	6.7078
		14QT027	39.33333*	5.61372	2.7775e-08	27.9589	50.7078
		14QT044	2	5.61372	0.723662	-9.37447	13.3745
		14QT050	14.00000*	5.61372	0.0172311	2.62553	25.3745
		14QT077	25.33333*	5.61372	6.28318e-05	13.9589	36.7078
		14QT083	-5.33333	5.61372	0.34825	-16.7078	6.04114
		14QT090	7.34127	5.61372	0.19903	-4.0332	18.7157
		14QT101	-2	5.61372	0.723662	-13.3745	9.37447
		14QT113	6	5.61372	0.292079	-5.37447	17.3745
		14QT121	-5.33333	5.61372	0.34825	-16.7078	6.04114
		14QT124	1.33333	5.61372	0.813569	-10.0411	12.7078
		14QT129	37.33333*	5.61372	8.32237e-08	25.9589	48.7078
		14QT141	42.66667*	5.61372	4.56174e-09	31.2922	54.0411
		14QT142	8.66667	6.27633	0.175609	-4.05038	21.3837
		14QT170	-4.66667	5.61372	0.411139	-16.0411	6.7078
		12WH191	-5.33333	6.27633	0.400927	-18.0504	7.38371
	14QT083	14QT001	21.33333*	5.61372	0.000522531	9.95886	32.7078
		KenC8	0	6.27633	1	-12.717	12.717
		14QT023	2	5.61372	0.723662	-9.37447	13.3745
		14QT026	0.666667	5.61372	0.90611	-10.7078	12.0411
		14QT027	44.66667*	5.61372	1.5685e-09	33.2922	56.0411
		14QT044	7.33333	5.61372	0.199505	-4.04114	18.7078
		14QT050	19.33333*	5.61372	0.00144048	7.95886	30.7078
		14QT077	30.66667*	5.61372	3.35274e-06	19.2922	42.0411
		14QT078	5.33333	5.61372	0.34825	-6.04114	16.7078
		14QT090	12.67460*	5.61372	0.0299473	1.30013	24.0491
		14QT101	3.33333	5.61372	0.55627	-8.04114	14.7078
		14QT113	11.3333	5.61372	0.0507919	-0.0411355	22.7078
		14QT121	0	5.61372	1	-11.3745	11.3745
		14QT124	6.66667	5.61372	0.242572	-4.7078	18.0411
		14QT129	42.66667*	5.61372	4.56174e-09	31.2922	54.0411
		14QT141	48.00000*	5.61372	2.73045e-10	36.6255	59.3745
		14QT142	14.00000*	6.27633	0.0318543	1.28296	26.717
		14QT170	0.666667	5.61372	0.90611	-10.7078	12.0411
		12WH191	0	6.27633	1	-12.717	12.717
	14QT090	14QT001	8.65873	5.61372	0.131481	-2.71574	20.0332
		KenC8	-12.6746	6.27633	0.0507304	-25.3916	0.0424396
		14QT023	-10.6746	5.61372	0.0650425	-22.0491	0.699866
		14QT026	-12.00794*	5.61372	0.0390983	-23.3824	-0.633468
		14QT027	31.99206*	5.61372	1.60595e-06	20.6176	43.3665
		14QT044	-5.34127	5.61372	0.347541	-16.7157	6.0332
		14QT050	6.65873	5.61372	0.243123	-4.71574	18.0332
		14QT077	17.99206*	5.61372	0.00278084	6.61759	29.3665
		14QT078	-7.34127	5.61372	0.19903	-18.7157	4.0332
		14QT083	-12.67460*	5.61372	0.0299473	-24.0491	-1.30013
		14QT101	-9.34127	5.61372	0.104559	-20.7157	2.0332
		14QT113	-1.34127	5.61372	0.81248	-12.7157	10.0332
		14QT121	-12.67460*	5.61372	0.0299473	-24.0491	-1.30013
		14QT124	-6.00794	5.61372	0.29145	-17.3824	5.36653
		14QT129	29.99206*	5.61372	4.87379e-06	18.6176	41.3665
		14QT141	35.32540*	5.61372	2.52356e-07	23.9509	46.6999
		14QT142	1.3254	6.27633	0.83391	-11.3916	14.0424
		14QT170	-12.00794*	5.61372	0.0390983	-23.3824	-0.633468
		12WH191	-12.6746	6.27633	0.0507304	-25.3916	0.0424396
	14QT101	14QT001	18.00000*	5.61372	0.0027702	6.62553	29.3745
		KenC8	-3.33333	6.27633	0.598526	-16.0504	9.38371
		14QT023	-1.33333	5.61372	0.813569	-12.7078	10.0411
		14QT026	-2.66667	5.61372	0.63756	-14.0411	8.7078
		14QT027	41.33333*	5.61372	9.36038e-09	29.9589	52.7078
		14QT044	4	5.61372	0.4806	-7.37447	15.3745
		14QT050	16.00000*	5.61372	0.00710208	4.62553	27.3745
		14QT077	27.33333*	5.61372	2.11283e-05	15.9589	38.7078
		14QT078	2	5.61372	0.723662	-9.37447	13.3745
		14QT083	-3.33333	5.61372	0.55627	-14.7078	8.04114
		14QT090	9.34127	5.61372	0.104559	-2.0332	20.7157
		14QT113	8	5.61372	0.162515	-3.37447	19.3745
		14QT121	-3.33333	5.61372	0.55627	-14.7078	8.04114
		14QT124	3.33333	5.61372	0.55627	-8.04114	14.7078
		14QT129	39.33333*	5.61372	2.7775e-08	27.9589	50.7078
		14QT141	44.66667*	5.61372	1.5685e-09	33.2922	56.0411
		14QT142	10.6667	6.27633	0.0976173	-2.05038	23.3837
		14QT170	-2.66667	5.61372	0.63756	-14.0411	8.7078
		12WH191	-3.33333	6.27633	0.598526	-16.0504	9.38371
	14QT113	14QT001	10	5.61372	0.0830656	-1.37447	21.3745
		KenC8	-11.3333	6.27633	0.079102	-24.0504	1.38371
		14QT023	-9.33333	5.61372	0.104844	-20.7078	2.04114
		14QT026	-10.6667	5.61372	0.0652333	-22.0411	0.707802
		14QT027	33.33333*	5.61372	7.62165e-07	21.9589	44.7078
		14QT044	-4	5.61372	0.4806	-15.3745	7.37447
		14QT050	8	5.61372	0.162515	-3.37447	19.3745
		14QT077	19.33333*	5.61372	0.00144048	7.95886	30.7078
		14QT078	-6	5.61372	0.292079	-17.3745	5.37447
		14QT083	-11.3333	5.61372	0.0507919	-22.7078	0.0411355
		14QT090	1.34127	5.61372	0.81248	-10.0332	12.7157
		14QT101	-8	5.61372	0.162515	-19.3745	3.37447
		14QT121	-11.3333	5.61372	0.0507919	-22.7078	0.0411355
		14QT124	-4.66667	5.61372	0.411139	-16.0411	6.7078
		14QT129	31.33333*	5.61372	2.3156e-06	19.9589	42.7078
		14QT141	36.66667*	5.61372	1.20196e-07	25.2922	48.0411
		14QT142	2.66667	6.27633	0.673387	-10.0504	15.3837
		14QT170	-10.6667	5.61372	0.0652333	-22.0411	0.707802
		12WH191	-11.3333	6.27633	0.079102	-24.0504	1.38371
	14QT121	14QT001	21.33333*	5.61372	0.000522531	9.95886	32.7078
		KenC8	0	6.27633	1	-12.717	12.717
		14QT023	2	5.61372	0.723662	-9.37447	13.3745
		14QT026	0.666667	5.61372	0.90611	-10.7078	12.0411
		14QT027	44.66667*	5.61372	1.5685e-09	33.2922	56.0411
		14QT044	7.33333	5.61372	0.199505	-4.04114	18.7078
		14QT050	19.33333*	5.61372	0.00144048	7.95886	30.7078
		14QT077	30.66667*	5.61372	3.35274e-06	19.2922	42.0411
		14QT078	5.33333	5.61372	0.34825	-6.04114	16.7078
		14QT083	0	5.61372	1	-11.3745	11.3745
		14QT090	12.67460*	5.61372	0.0299473	1.30013	24.0491
		14QT101	3.33333	5.61372	0.55627	-8.04114	14.7078
		14QT113	11.3333	5.61372	0.0507919	-0.0411355	22.7078
		14QT124	6.66667	5.61372	0.242572	-4.7078	18.0411
		14QT129	42.66667*	5.61372	4.56174e-09	31.2922	54.0411
		14QT141	48.00000*	5.61372	2.73045e-10	36.6255	59.3745
		14QT142	14.00000*	6.27633	0.0318543	1.28296	26.717
		14QT170	0.666667	5.61372	0.90611	-10.7078	12.0411
		12WH191	0	6.27633	1	-12.717	12.717
	14QT124	14QT001	14.66667*	5.61372	0.0129092	3.2922	26.0411
		KenC8	-6.66667	6.27633	0.295032	-19.3837	6.05038
		14QT023	-4.66667	5.61372	0.411139	-16.0411	6.7078
		14QT026	-6	5.61372	0.292079	-17.3745	5.37447
		14QT027	38.00000*	5.61372	5.76724e-08	26.6255	49.3745
		14QT044	0.666667	5.61372	0.90611	-10.7078	12.0411
		14QT050	12.66667*	5.61372	0.0300439	1.2922	24.0411
		14QT077	24.00000*	5.61372	0.000128677	12.6255	35.3745
		14QT078	-1.33333	5.61372	0.813569	-12.7078	10.0411
		14QT083	-6.66667	5.61372	0.242572	-18.0411	4.7078
		14QT090	6.00794	5.61372	0.29145	-5.36653	17.3824
		14QT101	-3.33333	5.61372	0.55627	-14.7078	8.04114
		14QT113	4.66667	5.61372	0.411139	-6.7078	16.0411
		14QT121	-6.66667	5.61372	0.242572	-18.0411	4.7078
		14QT129	36.00000*	5.61372	1.73723e-07	24.6255	47.3745
		14QT141	41.33333*	5.61372	9.36038e-09	29.9589	52.7078
		14QT142	7.33333	6.27633	0.250114	-5.38371	20.0504
		14QT170	-6	5.61372	0.292079	-17.3745	5.37447
		12WH191	-6.66667	6.27633	0.295032	-19.3837	6.05038
	14QT129	14QT001	-21.33333*	5.61372	0.000522531	-32.7078	-9.95886
		KenC8	-42.66667*	6.27633	5.27556e-08	-55.3837	-29.9496
		14QT023	-40.66667*	5.61372	1.34346e-08	-52.0411	-29.2922
		14QT026	-42.00000*	5.61372	6.53011e-09	-53.3745	-30.6255
		14QT027	2	5.61372	0.723662	-9.37447	13.3745
		14QT044	-35.33333*	5.61372	2.51249e-07	-46.7078	-23.9589
		14QT050	-23.33333*	5.61372	0.000183476	-34.7078	-11.9589
		14QT077	-12.00000*	5.61372	0.0392208	-23.3745	-0.625531
		14QT078	-37.33333*	5.61372	8.32237e-08	-48.7078	-25.9589
		14QT083	-42.66667*	5.61372	4.56174e-09	-54.0411	-31.2922
		14QT090	-29.99206*	5.61372	4.87379e-06	-41.3665	-18.6176
		14QT101	-39.33333*	5.61372	2.7775e-08	-50.7078	-27.9589
		14QT113	-31.33333*	5.61372	2.3156e-06	-42.7078	-19.9589
		14QT121	-42.66667*	5.61372	4.56174e-09	-54.0411	-31.2922
		14QT124	-36.00000*	5.61372	1.73723e-07	-47.3745	-24.6255
		14QT141	5.33333	5.61372	0.34825	-6.04114	16.7078
		14QT142	-28.66667*	6.27633	5.32098e-05	-41.3837	-15.9496
		14QT170	-42.00000*	5.61372	6.53011e-09	-53.3745	-30.6255
		12WH191	-42.66667*	6.27633	5.27556e-08	-55.3837	-29.9496
	14QT141	14QT001	-26.66667*	5.61372	3.04332e-05	-38.0411	-15.2922
		KenC8	-48.00000*	6.27633	3.95527e-09	-60.717	-35.283
		14QT023	-46.00000*	5.61372	7.75677e-10	-57.3745	-34.6255
		14QT026	-47.33333*	5.61372	3.86068e-10	-58.7078	-35.9589
		14QT027	-3.33333	5.61372	0.55627	-14.7078	8.04114
		14QT044	-40.66667*	5.61372	1.34346e-08	-52.0411	-29.2922
		14QT050	-28.66667*	5.61372	1.01446e-05	-40.0411	-17.2922
		14QT077	-17.33333*	5.61372	0.00381266	-28.7078	-5.95886
		14QT078	-42.66667*	5.61372	4.56174e-09	-54.0411	-31.2922
		14QT083	-48.00000*	5.61372	2.73045e-10	-59.3745	-36.6255
		14QT090	-35.32540*	5.61372	2.52356e-07	-46.6999	-23.9509
		14QT101	-44.66667*	5.61372	1.5685e-09	-56.0411	-33.2922
		14QT113	-36.66667*	5.61372	1.20196e-07	-48.0411	-25.2922
		14QT121	-48.00000*	5.61372	2.73045e-10	-59.3745	-36.6255
		14QT124	-41.33333*	5.61372	9.36038e-09	-52.7078	-29.9589
		14QT129	-5.33333	5.61372	0.34825	-16.7078	6.04114
		14QT142	-34.00000*	6.27633	3.86468e-06	-46.717	-21.283
		14QT170	-47.33333*	5.61372	3.86068e-10	-58.7078	-35.9589
		12WH191	-48.00000*	6.27633	3.95527e-09	-60.717	-35.283
	14QT142	14QT001	7.33333	6.27633	0.250114	-5.38371	20.0504
		KenC8	-14.00000*	6.87537	0.0489301	-27.9308	-0.0691776
		14QT023	-12	6.27633	0.0636503	-24.717	0.717043
		14QT026	-13.33333*	6.27633	0.0403836	-26.0504	-0.616291
		14QT027	30.66667*	6.27633	2.0047e-05	17.9496	43.3837
		14QT044	-6.66667	6.27633	0.295032	-19.3837	6.05038
		14QT050	5.33333	6.27633	0.400927	-7.38371	18.0504
		14QT077	16.66667*	6.27633	0.0116128	3.94962	29.3837
		14QT078	-8.66667	6.27633	0.175609	-21.3837	4.05038
		14QT083	-14.00000*	6.27633	0.0318543	-26.717	-1.28296
		14QT090	-1.3254	6.27633	0.83391	-14.0424	11.3916
		14QT101	-10.6667	6.27633	0.0976173	-23.3837	2.05038
		14QT113	-2.66667	6.27633	0.673387	-15.3837	10.0504
		14QT121	-14.00000*	6.27633	0.0318543	-26.717	-1.28296
		14QT124	-7.33333	6.27633	0.250114	-20.0504	5.38371
		14QT129	28.66667*	6.27633	5.32098e-05	15.9496	41.3837
		14QT141	34.00000*	6.27633	3.86468e-06	21.283	46.717
		14QT170	-13.33333*	6.27633	0.0403836	-26.0504	-0.616291
		12WH191	-14.00000*	6.87537	0.0489301	-27.9308	-0.0691776
	14QT170	14QT001	20.66667*	5.61372	0.000735615	9.2922	32.0411
		KenC8	-0.666667	6.27633	0.915982	-13.3837	12.0504
		14QT023	1.33333	5.61372	0.813569	-10.0411	12.7078
		14QT026	0	5.61372	1	-11.3745	11.3745
		14QT027	44.00000*	5.61372	2.23559e-09	32.6255	55.3745
		14QT044	6.66667	5.61372	0.242572	-4.7078	18.0411
		14QT050	18.66667*	5.61372	0.00200244	7.2922	30.0411
		14QT077	30.00000*	5.61372	4.85241e-06	18.6255	41.3745
		14QT078	4.66667	5.61372	0.411139	-6.7078	16.0411
		14QT083	-0.666667	5.61372	0.90611	-12.0411	10.7078
		14QT090	12.00794*	5.61372	0.0390983	0.633468	23.3824
		14QT101	2.66667	5.61372	0.63756	-8.7078	14.0411
		14QT113	10.6667	5.61372	0.0652333	-0.707802	22.0411
		14QT121	-0.666667	5.61372	0.90611	-12.0411	10.7078
		14QT124	6	5.61372	0.292079	-5.37447	17.3745
		14QT129	42.00000*	5.61372	6.53011e-09	30.6255	53.3745
		14QT141	47.33333*	5.61372	3.86068e-10	35.9589	58.7078
		14QT142	13.33333*	6.27633	0.0403836	0.616291	26.0504
		12WH191	-0.666667	6.27633	0.915982	-13.3837	12.0504
	12WH191	14QT001	21.33333*	6.27633	0.00163255	8.61629	34.0504
		KenC8	0	6.87537	1	-13.9308	13.9308
		14QT023	2	6.27633	0.751778	-10.717	14.717
		14QT026	0.666667	6.27633	0.915982	-12.0504	13.3837
		14QT027	44.66667*	6.27633	1.98273e-08	31.9496	57.3837
		14QT044	7.33333	6.27633	0.250114	-5.38371	20.0504
		14QT050	19.33333*	6.27633	0.00388775	6.61629	32.0504
		14QT077	30.66667*	6.27633	2.0047e-05	17.9496	43.3837
		14QT078	5.33333	6.27633	0.400927	-7.38371	18.0504
		14QT083	0	6.27633	1	-12.717	12.717
		14QT090	12.6746	6.27633	0.0507304	-0.0424396	25.3916
		14QT101	3.33333	6.27633	0.598526	-9.38371	16.0504
		14QT113	11.3333	6.27633	0.079102	-1.38371	24.0504
		14QT121	0	6.27633	1	-12.717	12.717
		14QT124	6.66667	6.27633	0.295032	-6.05038	19.3837
		14QT129	42.66667*	6.27633	5.27556e-08	29.9496	55.3837
		14QT141	48.00000*	6.27633	3.95527e-09	35.283	60.717
		14QT142	14.00000*	6.87537	0.0489301	0.0691776	27.9308
		14QT170	0.666667	6.27633	0.915982	-12.0504	13.3837
28 HAI	14QT001	KenC8	-2	2.72792	0.468081	-7.52729	3.52729
		14QT023	0	2.43993	1	-4.94376	4.94376
		14QT026	-1.33333	2.43993	0.588027	-6.2771	3.61043
		14QT027	6.66667*	2.43993	0.0095839	1.7229	11.6104
		14QT044	-2	2.43993	0.417638	-6.94376	2.94376
		14QT050	-1.33333	2.43993	0.588027	-6.2771	3.61043
		14QT077	0	2.43993	1	-4.94376	4.94376
		14QT078	-2	2.43993	0.417638	-6.94376	2.94376
		14QT083	-2	2.43993	0.417638	-6.94376	2.94376
		14QT090	2.50794	2.43993	0.310682	-2.43583	7.4517
		14QT101	-1.33333	2.43993	0.588027	-6.2771	3.61043
		14QT113	-0.666667	2.43993	0.786194	-5.61043	4.2771
		14QT121	-2	2.43993	0.417638	-6.94376	2.94376
		14QT124	-0.666667	2.43993	0.786194	-5.61043	4.2771
		14QT129	11.33333*	2.43993	4.20085e-05	6.38957	16.2771
		14QT141	8.00000*	2.43993	0.00227453	3.05624	12.9438
		14QT142	1	2.72792	0.716021	-4.52729	6.52729
		14QT170	-2	2.43993	0.417638	-6.94376	2.94376
		12WH191	-2	2.72792	0.468081	-7.52729	3.52729
	KenC8	14QT001	2	2.72792	0.468081	-3.52729	7.52729
		14QT023	2	2.72792	0.468081	-3.52729	7.52729
		14QT026	0.666667	2.72792	0.808282	-4.86063	6.19396
		14QT027	8.66667*	2.72792	0.00299971	3.13937	14.194
		14QT044	0	2.72792	1	-5.52729	5.52729
		14QT050	0.666667	2.72792	0.808282	-4.86063	6.19396
		14QT077	2	2.72792	0.468081	-3.52729	7.52729
		14QT078	0	2.72792	1	-5.52729	5.52729
		14QT083	0	2.72792	1	-5.52729	5.52729
		14QT090	4.50794	2.72792	0.106892	-1.01936	10.0352
		14QT101	0.666667	2.72792	0.808282	-4.86063	6.19396
		14QT113	1.33333	2.72792	0.627887	-4.19396	6.86063
		14QT121	0	2.72792	1	-5.52729	5.52729
		14QT124	1.33333	2.72792	0.627887	-4.19396	6.86063
		14QT129	13.33333*	2.72792	1.9946e-05	7.80604	18.8606
		14QT141	10.00000*	2.72792	0.000769343	4.47271	15.5273
		14QT142	3	2.98829	0.321938	-3.05485	9.05485
		14QT170	0	2.72792	1	-5.52729	5.52729
		12WH191	0	2.98829	1	-6.05485	6.05485
	14QT023	14QT001	0	2.43993	1	-4.94376	4.94376
		KenC8	-2	2.72792	0.468081	-7.52729	3.52729
		14QT026	-1.33333	2.43993	0.588027	-6.2771	3.61043
		14QT027	6.66667*	2.43993	0.0095839	1.7229	11.6104
		14QT044	-2	2.43993	0.417638	-6.94376	2.94376
		14QT050	-1.33333	2.43993	0.588027	-6.2771	3.61043
		14QT077	0	2.43993	1	-4.94376	4.94376
		14QT078	-2	2.43993	0.417638	-6.94376	2.94376
		14QT083	-2	2.43993	0.417638	-6.94376	2.94376
		14QT090	2.50794	2.43993	0.310682	-2.43583	7.4517
		14QT101	-1.33333	2.43993	0.588027	-6.2771	3.61043
		14QT113	-0.666667	2.43993	0.786194	-5.61043	4.2771
		14QT121	-2	2.43993	0.417638	-6.94376	2.94376
		14QT124	-0.666667	2.43993	0.786194	-5.61043	4.2771
		14QT129	11.33333*	2.43993	4.20085e-05	6.38957	16.2771
		14QT141	8.00000*	2.43993	0.00227453	3.05624	12.9438
		14QT142	1	2.72792	0.716021	-4.52729	6.52729
		14QT170	-2	2.43993	0.417638	-6.94376	2.94376
		12WH191	-2	2.72792	0.468081	-7.52729	3.52729
	14QT026	14QT001	1.33333	2.43993	0.588027	-3.61043	6.2771
		KenC8	-0.666667	2.72792	0.808282	-6.19396	4.86063
		14QT023	1.33333	2.43993	0.588027	-3.61043	6.2771
		14QT027	8.00000*	2.43993	0.00227453	3.05624	12.9438
		14QT044	-0.666667	2.43993	0.786194	-5.61043	4.2771
		14QT050	0	2.43993	1	-4.94376	4.94376
		14QT077	1.33333	2.43993	0.588027	-3.61043	6.2771
		14QT078	-0.666667	2.43993	0.786194	-5.61043	4.2771
		14QT083	-0.666667	2.43993	0.786194	-5.61043	4.2771
		14QT090	3.84127	2.43993	0.123922	-1.10249	8.78503
		14QT101	0	2.43993	1	-4.94376	4.94376
		14QT113	0.666667	2.43993	0.786194	-4.2771	5.61043
		14QT121	-0.666667	2.43993	0.786194	-5.61043	4.2771
		14QT124	0.666667	2.43993	0.786194	-4.2771	5.61043
		14QT129	12.66667*	2.43993	7.79732e-06	7.7229	17.6104
		14QT141	9.33333*	2.43993	0.000485954	4.38957	14.2771
		14QT142	2.33333	2.72792	0.397861	-3.19396	7.86063
		14QT170	-0.666667	2.43993	0.786194	-5.61043	4.2771
		12WH191	-0.666667	2.72792	0.808282	-6.19396	4.86063
	14QT027	14QT001	-6.66667*	2.43993	0.0095839	-11.6104	-1.7229
		KenC8	-8.66667*	2.72792	0.00299971	-14.194	-3.13937
		14QT023	-6.66667*	2.43993	0.0095839	-11.6104	-1.7229
		14QT026	-8.00000*	2.43993	0.00227453	-12.9438	-3.05624
		14QT044	-8.66667*	2.43993	0.0010632	-13.6104	-3.7229
		14QT050	-8.00000*	2.43993	0.00227453	-12.9438	-3.05624
		14QT077	-6.66667*	2.43993	0.0095839	-11.6104	-1.7229
		14QT078	-8.66667*	2.43993	0.0010632	-13.6104	-3.7229
		14QT083	-8.66667*	2.43993	0.0010632	-13.6104	-3.7229
		14QT090	-4.15873	2.43993	0.0966824	-9.10249	0.785032
		14QT101	-8.00000*	2.43993	0.00227453	-12.9438	-3.05624
		14QT113	-7.33333*	2.43993	0.0047399	-12.2771	-2.38957
		14QT121	-8.66667*	2.43993	0.0010632	-13.6104	-3.7229
		14QT124	-7.33333*	2.43993	0.0047399	-12.2771	-2.38957
		14QT129	4.66667	2.43993	0.0635606	-0.277096	9.61043
		14QT141	1.33333	2.43993	0.588027	-3.61043	6.2771
		14QT142	-5.66667*	2.72792	0.0447719	-11.194	-0.139372
		14QT170	-8.66667*	2.43993	0.0010632	-13.6104	-3.7229
		12WH191	-8.66667*	2.72792	0.00299971	-14.194	-3.13937
	14QT044	14QT001	2	2.43993	0.417638	-2.94376	6.94376
		KenC8	0	2.72792	1	-5.52729	5.52729
		14QT023	2	2.43993	0.417638	-2.94376	6.94376
		14QT026	0.666667	2.43993	0.786194	-4.2771	5.61043
		14QT027	8.66667*	2.43993	0.0010632	3.7229	13.6104
		14QT050	0.666667	2.43993	0.786194	-4.2771	5.61043
		14QT077	2	2.43993	0.417638	-2.94376	6.94376
		14QT078	0	2.43993	1	-4.94376	4.94376
		14QT083	0	2.43993	1	-4.94376	4.94376
		14QT090	4.50794	2.43993	0.0726718	-0.435826	9.4517
		14QT101	0.666667	2.43993	0.786194	-4.2771	5.61043
		14QT113	1.33333	2.43993	0.588027	-3.61043	6.2771
		14QT121	0	2.43993	1	-4.94376	4.94376
		14QT124	1.33333	2.43993	0.588027	-3.61043	6.2771
		14QT129	13.33333*	2.43993	3.33365e-06	8.38957	18.2771
		14QT141	10.00000*	2.43993	0.000217974	5.05624	14.9438
		14QT142	3	2.72792	0.27855	-2.52729	8.52729
		14QT170	0	2.43993	1	-4.94376	4.94376
		12WH191	0	2.72792	1	-5.52729	5.52729
	14QT050	14QT001	1.33333	2.43993	0.588027	-3.61043	6.2771
		KenC8	-0.666667	2.72792	0.808282	-6.19396	4.86063
		14QT023	1.33333	2.43993	0.588027	-3.61043	6.2771
		14QT026	0	2.43993	1	-4.94376	4.94376
		14QT027	8.00000*	2.43993	0.00227453	3.05624	12.9438
		14QT044	-0.666667	2.43993	0.786194	-5.61043	4.2771
		14QT077	1.33333	2.43993	0.588027	-3.61043	6.2771
		14QT078	-0.666667	2.43993	0.786194	-5.61043	4.2771
		14QT083	-0.666667	2.43993	0.786194	-5.61043	4.2771
		14QT090	3.84127	2.43993	0.123922	-1.10249	8.78503
		14QT101	0	2.43993	1	-4.94376	4.94376
		14QT113	0.666667	2.43993	0.786194	-4.2771	5.61043
		14QT121	-0.666667	2.43993	0.786194	-5.61043	4.2771
		14QT124	0.666667	2.43993	0.786194	-4.2771	5.61043
		14QT129	12.66667*	2.43993	7.79732e-06	7.7229	17.6104
		14QT141	9.33333*	2.43993	0.000485954	4.38957	14.2771
		14QT142	2.33333	2.72792	0.397861	-3.19396	7.86063
		14QT170	-0.666667	2.43993	0.786194	-5.61043	4.2771
		12WH191	-0.666667	2.72792	0.808282	-6.19396	4.86063
	14QT077	14QT001	0	2.43993	1	-4.94376	4.94376
		KenC8	-2	2.72792	0.468081	-7.52729	3.52729
		14QT023	0	2.43993	1	-4.94376	4.94376
		14QT026	-1.33333	2.43993	0.588027	-6.2771	3.61043
		14QT027	6.66667*	2.43993	0.0095839	1.7229	11.6104
		14QT044	-2	2.43993	0.417638	-6.94376	2.94376
		14QT050	-1.33333	2.43993	0.588027	-6.2771	3.61043
		14QT078	-2	2.43993	0.417638	-6.94376	2.94376
		14QT083	-2	2.43993	0.417638	-6.94376	2.94376
		14QT090	2.50794	2.43993	0.310682	-2.43583	7.4517
		14QT101	-1.33333	2.43993	0.588027	-6.2771	3.61043
		14QT113	-0.666667	2.43993	0.786194	-5.61043	4.2771
		14QT121	-2	2.43993	0.417638	-6.94376	2.94376
		14QT124	-0.666667	2.43993	0.786194	-5.61043	4.2771
		14QT129	11.33333*	2.43993	4.20085e-05	6.38957	16.2771
		14QT141	8.00000*	2.43993	0.00227453	3.05624	12.9438
		14QT142	1	2.72792	0.716021	-4.52729	6.52729
		14QT170	-2	2.43993	0.417638	-6.94376	2.94376
		12WH191	-2	2.72792	0.468081	-7.52729	3.52729
	14QT078	14QT001	2	2.43993	0.417638	-2.94376	6.94376
		KenC8	0	2.72792	1	-5.52729	5.52729
		14QT023	2	2.43993	0.417638	-2.94376	6.94376
		14QT026	0.666667	2.43993	0.786194	-4.2771	5.61043
		14QT027	8.66667*	2.43993	0.0010632	3.7229	13.6104
		14QT044	0	2.43993	1	-4.94376	4.94376
		14QT050	0.666667	2.43993	0.786194	-4.2771	5.61043
		14QT077	2	2.43993	0.417638	-2.94376	6.94376
		14QT083	0	2.43993	1	-4.94376	4.94376
		14QT090	4.50794	2.43993	0.0726718	-0.435826	9.4517
		14QT101	0.666667	2.43993	0.786194	-4.2771	5.61043
		14QT113	1.33333	2.43993	0.588027	-3.61043	6.2771
		14QT121	0	2.43993	1	-4.94376	4.94376
		14QT124	1.33333	2.43993	0.588027	-3.61043	6.2771
		14QT129	13.33333*	2.43993	3.33365e-06	8.38957	18.2771
		14QT141	10.00000*	2.43993	0.000217974	5.05624	14.9438
		14QT142	3	2.72792	0.27855	-2.52729	8.52729
		14QT170	0	2.43993	1	-4.94376	4.94376
		12WH191	0	2.72792	1	-5.52729	5.52729
	14QT083	14QT001	2	2.43993	0.417638	-2.94376	6.94376
		KenC8	0	2.72792	1	-5.52729	5.52729
		14QT023	2	2.43993	0.417638	-2.94376	6.94376
		14QT026	0.666667	2.43993	0.786194	-4.2771	5.61043
		14QT027	8.66667*	2.43993	0.0010632	3.7229	13.6104
		14QT044	0	2.43993	1	-4.94376	4.94376
		14QT050	0.666667	2.43993	0.786194	-4.2771	5.61043
		14QT077	2	2.43993	0.417638	-2.94376	6.94376
		14QT078	0	2.43993	1	-4.94376	4.94376
		14QT090	4.50794	2.43993	0.0726718	-0.435826	9.4517
		14QT101	0.666667	2.43993	0.786194	-4.2771	5.61043
		14QT113	1.33333	2.43993	0.588027	-3.61043	6.2771
		14QT121	0	2.43993	1	-4.94376	4.94376
		14QT124	1.33333	2.43993	0.588027	-3.61043	6.2771
		14QT129	13.33333*	2.43993	3.33365e-06	8.38957	18.2771
		14QT141	10.00000*	2.43993	0.000217974	5.05624	14.9438
		14QT142	3	2.72792	0.27855	-2.52729	8.52729
		14QT170	0	2.43993	1	-4.94376	4.94376
		12WH191	0	2.72792	1	-5.52729	5.52729
	14QT090	14QT001	-2.50794	2.43993	0.310682	-7.4517	2.43583
		KenC8	-4.50794	2.72792	0.106892	-10.0352	1.01936
		14QT023	-2.50794	2.43993	0.310682	-7.4517	2.43583
		14QT026	-3.84127	2.43993	0.123922	-8.78503	1.10249
		14QT027	4.15873	2.43993	0.0966824	-0.785032	9.10249
		14QT044	-4.50794	2.43993	0.0726718	-9.4517	0.435826
		14QT050	-3.84127	2.43993	0.123922	-8.78503	1.10249
		14QT077	-2.50794	2.43993	0.310682	-7.4517	2.43583
		14QT078	-4.50794	2.43993	0.0726718	-9.4517	0.435826
		14QT083	-4.50794	2.43993	0.0726718	-9.4517	0.435826
		14QT101	-3.84127	2.43993	0.123922	-8.78503	1.10249
		14QT113	-3.1746	2.43993	0.201267	-8.11837	1.76916
		14QT121	-4.50794	2.43993	0.0726718	-9.4517	0.435826
		14QT124	-3.1746	2.43993	0.201267	-8.11837	1.76916
		14QT129	8.82540*	2.43993	0.000884061	3.88163	13.7692
		14QT141	5.49206*	2.43993	0.0304199	0.548301	10.4358
		14QT142	-1.50794	2.72792	0.58374	-7.03523	4.01936
		14QT170	-4.50794	2.43993	0.0726718	-9.4517	0.435826
		12WH191	-4.50794	2.72792	0.106892	-10.0352	1.01936
	14QT101	14QT001	1.33333	2.43993	0.588027	-3.61043	6.2771
		KenC8	-0.666667	2.72792	0.808282	-6.19396	4.86063
		14QT023	1.33333	2.43993	0.588027	-3.61043	6.2771
		14QT026	0	2.43993	1	-4.94376	4.94376
		14QT027	8.00000*	2.43993	0.00227453	3.05624	12.9438
		14QT044	-0.666667	2.43993	0.786194	-5.61043	4.2771
		14QT050	0	2.43993	1	-4.94376	4.94376
		14QT077	1.33333	2.43993	0.588027	-3.61043	6.2771
		14QT078	-0.666667	2.43993	0.786194	-5.61043	4.2771
		14QT083	-0.666667	2.43993	0.786194	-5.61043	4.2771
		14QT090	3.84127	2.43993	0.123922	-1.10249	8.78503
		14QT113	0.666667	2.43993	0.786194	-4.2771	5.61043
		14QT121	-0.666667	2.43993	0.786194	-5.61043	4.2771
		14QT124	0.666667	2.43993	0.786194	-4.2771	5.61043
		14QT129	12.66667*	2.43993	7.79732e-06	7.7229	17.6104
		14QT141	9.33333*	2.43993	0.000485954	4.38957	14.2771
		14QT142	2.33333	2.72792	0.397861	-3.19396	7.86063
		14QT170	-0.666667	2.43993	0.786194	-5.61043	4.2771
		12WH191	-0.666667	2.72792	0.808282	-6.19396	4.86063
	14QT113	14QT001	0.666667	2.43993	0.786194	-4.2771	5.61043
		KenC8	-1.33333	2.72792	0.627887	-6.86063	4.19396
		14QT023	0.666667	2.43993	0.786194	-4.2771	5.61043
		14QT026	-0.666667	2.43993	0.786194	-5.61043	4.2771
		14QT027	7.33333*	2.43993	0.0047399	2.38957	12.2771
		14QT044	-1.33333	2.43993	0.588027	-6.2771	3.61043
		14QT050	-0.666667	2.43993	0.786194	-5.61043	4.2771
		14QT077	0.666667	2.43993	0.786194	-4.2771	5.61043
		14QT078	-1.33333	2.43993	0.588027	-6.2771	3.61043
		14QT083	-1.33333	2.43993	0.588027	-6.2771	3.61043
		14QT090	3.1746	2.43993	0.201267	-1.76916	8.11837
		14QT101	-0.666667	2.43993	0.786194	-5.61043	4.2771
		14QT121	-1.33333	2.43993	0.588027	-6.2771	3.61043
		14QT124	0	2.43993	1	-4.94376	4.94376
		14QT129	12.00000*	2.43993	1.81591e-05	7.05624	16.9438
		14QT141	8.66667*	2.43993	0.0010632	3.7229	13.6104
		14QT142	1.66667	2.72792	0.544958	-3.86063	7.19396
		14QT170	-1.33333	2.43993	0.588027	-6.2771	3.61043
		12WH191	-1.33333	2.72792	0.627887	-6.86063	4.19396
	14QT121	14QT001	2	2.43993	0.417638	-2.94376	6.94376
		KenC8	0	2.72792	1	-5.52729	5.52729
		14QT023	2	2.43993	0.417638	-2.94376	6.94376
		14QT026	0.666667	2.43993	0.786194	-4.2771	5.61043
		14QT027	8.66667*	2.43993	0.0010632	3.7229	13.6104
		14QT044	0	2.43993	1	-4.94376	4.94376
		14QT050	0.666667	2.43993	0.786194	-4.2771	5.61043
		14QT077	2	2.43993	0.417638	-2.94376	6.94376
		14QT078	0	2.43993	1	-4.94376	4.94376
		14QT083	0	2.43993	1	-4.94376	4.94376
		14QT090	4.50794	2.43993	0.0726718	-0.435826	9.4517
		14QT101	0.666667	2.43993	0.786194	-4.2771	5.61043
		14QT113	1.33333	2.43993	0.588027	-3.61043	6.2771
		14QT124	1.33333	2.43993	0.588027	-3.61043	6.2771
		14QT129	13.33333*	2.43993	3.33365e-06	8.38957	18.2771
		14QT141	10.00000*	2.43993	0.000217974	5.05624	14.9438
		14QT142	3	2.72792	0.27855	-2.52729	8.52729
		14QT170	0	2.43993	1	-4.94376	4.94376
		12WH191	0	2.72792	1	-5.52729	5.52729
	14QT124	14QT001	0.666667	2.43993	0.786194	-4.2771	5.61043
		KenC8	-1.33333	2.72792	0.627887	-6.86063	4.19396
		14QT023	0.666667	2.43993	0.786194	-4.2771	5.61043
		14QT026	-0.666667	2.43993	0.786194	-5.61043	4.2771
		14QT027	7.33333*	2.43993	0.0047399	2.38957	12.2771
		14QT044	-1.33333	2.43993	0.588027	-6.2771	3.61043
		14QT050	-0.666667	2.43993	0.786194	-5.61043	4.2771
		14QT077	0.666667	2.43993	0.786194	-4.2771	5.61043
		14QT078	-1.33333	2.43993	0.588027	-6.2771	3.61043
		14QT083	-1.33333	2.43993	0.588027	-6.2771	3.61043
		14QT090	3.1746	2.43993	0.201267	-1.76916	8.11837
		14QT101	-0.666667	2.43993	0.786194	-5.61043	4.2771
		14QT113	0	2.43993	1	-4.94376	4.94376
		14QT121	-1.33333	2.43993	0.588027	-6.2771	3.61043
		14QT129	12.00000*	2.43993	1.81591e-05	7.05624	16.9438
		14QT141	8.66667*	2.43993	0.0010632	3.7229	13.6104
		14QT142	1.66667	2.72792	0.544958	-3.86063	7.19396
		14QT170	-1.33333	2.43993	0.588027	-6.2771	3.61043
		12WH191	-1.33333	2.72792	0.627887	-6.86063	4.19396
	14QT129	14QT001	-11.33333*	2.43993	4.20085e-05	-16.2771	-6.38957
		KenC8	-13.33333*	2.72792	1.9946e-05	-18.8606	-7.80604
		14QT023	-11.33333*	2.43993	4.20085e-05	-16.2771	-6.38957
		14QT026	-12.66667*	2.43993	7.79732e-06	-17.6104	-7.7229
		14QT027	-4.66667	2.43993	0.0635606	-9.61043	0.277096
		14QT044	-13.33333*	2.43993	3.33365e-06	-18.2771	-8.38957
		14QT050	-12.66667*	2.43993	7.79732e-06	-17.6104	-7.7229
		14QT077	-11.33333*	2.43993	4.20085e-05	-16.2771	-6.38957
		14QT078	-13.33333*	2.43993	3.33365e-06	-18.2771	-8.38957
		14QT083	-13.33333*	2.43993	3.33365e-06	-18.2771	-8.38957
		14QT090	-8.82540*	2.43993	0.000884061	-13.7692	-3.88163
		14QT101	-12.66667*	2.43993	7.79732e-06	-17.6104	-7.7229
		14QT113	-12.00000*	2.43993	1.81591e-05	-16.9438	-7.05624
		14QT121	-13.33333*	2.43993	3.33365e-06	-18.2771	-8.38957
		14QT124	-12.00000*	2.43993	1.81591e-05	-16.9438	-7.05624
		14QT141	-3.33333	2.43993	0.180135	-8.2771	1.61043
		14QT142	-10.33333*	2.72792	0.000541354	-15.8606	-4.80604
		14QT170	-13.33333*	2.43993	3.33365e-06	-18.2771	-8.38957
		12WH191	-13.33333*	2.72792	1.9946e-05	-18.8606	-7.80604
	14QT141	14QT001	-8.00000*	2.43993	0.00227453	-12.9438	-3.05624
		KenC8	-10.00000*	2.72792	0.000769343	-15.5273	-4.47271
		14QT023	-8.00000*	2.43993	0.00227453	-12.9438	-3.05624
		14QT026	-9.33333*	2.43993	0.000485954	-14.2771	-4.38957
		14QT027	-1.33333	2.43993	0.588027	-6.2771	3.61043
		14QT044	-10.00000*	2.43993	0.000217974	-14.9438	-5.05624
		14QT050	-9.33333*	2.43993	0.000485954	-14.2771	-4.38957
		14QT077	-8.00000*	2.43993	0.00227453	-12.9438	-3.05624
		14QT078	-10.00000*	2.43993	0.000217974	-14.9438	-5.05624
		14QT083	-10.00000*	2.43993	0.000217974	-14.9438	-5.05624
		14QT090	-5.49206*	2.43993	0.0304199	-10.4358	-0.548301
		14QT101	-9.33333*	2.43993	0.000485954	-14.2771	-4.38957
		14QT113	-8.66667*	2.43993	0.0010632	-13.6104	-3.7229
		14QT121	-10.00000*	2.43993	0.000217974	-14.9438	-5.05624
		14QT124	-8.66667*	2.43993	0.0010632	-13.6104	-3.7229
		14QT129	3.33333	2.43993	0.180135	-1.61043	8.2771
		14QT142	-7.00000*	2.72792	0.0144698	-12.5273	-1.47271
		14QT170	-10.00000*	2.43993	0.000217974	-14.9438	-5.05624
		12WH191	-10.00000*	2.72792	0.000769343	-15.5273	-4.47271
	14QT142	14QT001	-1	2.72792	0.716021	-6.52729	4.52729
		KenC8	-3	2.98829	0.321938	-9.05485	3.05485
		14QT023	-1	2.72792	0.716021	-6.52729	4.52729
		14QT026	-2.33333	2.72792	0.397861	-7.86063	3.19396
		14QT027	5.66667*	2.72792	0.0447719	0.139372	11.194
		14QT044	-3	2.72792	0.27855	-8.52729	2.52729
		14QT050	-2.33333	2.72792	0.397861	-7.86063	3.19396
		14QT077	-1	2.72792	0.716021	-6.52729	4.52729
		14QT078	-3	2.72792	0.27855	-8.52729	2.52729
		14QT083	-3	2.72792	0.27855	-8.52729	2.52729
		14QT090	1.50794	2.72792	0.58374	-4.01936	7.03523
		14QT101	-2.33333	2.72792	0.397861	-7.86063	3.19396
		14QT113	-1.66667	2.72792	0.544958	-7.19396	3.86063
		14QT121	-3	2.72792	0.27855	-8.52729	2.52729
		14QT124	-1.66667	2.72792	0.544958	-7.19396	3.86063
		14QT129	10.33333*	2.72792	0.000541354	4.80604	15.8606
		14QT141	7.00000*	2.72792	0.0144698	1.47271	12.5273
		14QT170	-3	2.72792	0.27855	-8.52729	2.52729
		12WH191	-3	2.98829	0.321938	-9.05485	3.05485
	14QT170	14QT001	2	2.43993	0.417638	-2.94376	6.94376
		KenC8	0	2.72792	1	-5.52729	5.52729
		14QT023	2	2.43993	0.417638	-2.94376	6.94376
		14QT026	0.666667	2.43993	0.786194	-4.2771	5.61043
		14QT027	8.66667*	2.43993	0.0010632	3.7229	13.6104
		14QT044	0	2.43993	1	-4.94376	4.94376
		14QT050	0.666667	2.43993	0.786194	-4.2771	5.61043
		14QT077	2	2.43993	0.417638	-2.94376	6.94376
		14QT078	0	2.43993	1	-4.94376	4.94376
		14QT083	0	2.43993	1	-4.94376	4.94376
		14QT090	4.50794	2.43993	0.0726718	-0.435826	9.4517
		14QT101	0.666667	2.43993	0.786194	-4.2771	5.61043
		14QT113	1.33333	2.43993	0.588027	-3.61043	6.2771
		14QT121	0	2.43993	1	-4.94376	4.94376
		14QT124	1.33333	2.43993	0.588027	-3.61043	6.2771
		14QT129	13.33333*	2.43993	3.33365e-06	8.38957	18.2771
		14QT141	10.00000*	2.43993	0.000217974	5.05624	14.9438
		14QT142	3	2.72792	0.27855	-2.52729	8.52729
		12WH191	0	2.72792	1	-5.52729	5.52729
	12WH191	14QT001	2	2.72792	0.468081	-3.52729	7.52729
		KenC8	0	2.98829	1	-6.05485	6.05485
		14QT023	2	2.72792	0.468081	-3.52729	7.52729
		14QT026	0.666667	2.72792	0.808282	-4.86063	6.19396
		14QT027	8.66667*	2.72792	0.00299971	3.13937	14.194
		14QT044	0	2.72792	1	-5.52729	5.52729
		14QT050	0.666667	2.72792	0.808282	-4.86063	6.19396
		14QT077	2	2.72792	0.468081	-3.52729	7.52729
		14QT078	0	2.72792	1	-5.52729	5.52729
		14QT083	0	2.72792	1	-5.52729	5.52729
		14QT090	4.50794	2.72792	0.106892	-1.01936	10.0352
		14QT101	0.666667	2.72792	0.808282	-4.86063	6.19396
		14QT113	1.33333	2.72792	0.627887	-4.19396	6.86063
		14QT121	0	2.72792	1	-5.52729	5.52729
		14QT124	1.33333	2.72792	0.627887	-4.19396	6.86063
		14QT129	13.33333*	2.72792	1.9946e-05	7.80604	18.8606
		14QT141	10.00000*	2.72792	0.000769343	4.47271	15.5273
		14QT142	3	2.98829	0.321938	-3.05485	9.05485
		14QT170	0	2.72792	1	-5.52729	5.52729
32 HAI	14QT001	KenC8	-0.666667	1.08912	0.544206	-2.87344	1.5401
		14QT023	0.666667	0.97414	0.49801	-1.30713	2.64046
		14QT026	-0.666667	0.97414	0.49801	-2.64046	1.30713
		14QT027	2.00000*	0.97414	0.0471844	0.0262047	3.9738
		14QT044	-0.666667	0.97414	0.49801	-2.64046	1.30713
		14QT050	-0.666667	0.97414	0.49801	-2.64046	1.30713
		14QT077	0	0.97414	1	-1.9738	1.9738
		14QT078	-0.666667	0.97414	0.49801	-2.64046	1.30713
		14QT083	-0.666667	0.97414	0.49801	-2.64046	1.30713
		14QT090	0	0.97414	1	-1.9738	1.9738
		14QT101	-0.666667	0.97414	0.49801	-2.64046	1.30713
		14QT113	-0.666667	0.97414	0.49801	-2.64046	1.30713
		14QT121	-0.666667	0.97414	0.49801	-2.64046	1.30713
		14QT124	0	0.97414	1	-1.9738	1.9738
		14QT129	-0.666667	0.97414	0.49801	-2.64046	1.30713
		14QT141	4.00000*	0.97414	0.000213052	2.0262	5.9738
		14QT142	2.33333*	1.08912	0.0388084	0.126563	4.5401
		14QT170	-0.666667	0.97414	0.49801	-2.64046	1.30713
		12WH191	-0.666667	1.08912	0.544206	-2.87344	1.5401
	KenC8	14QT001	0.666667	1.08912	0.544206	-1.5401	2.87344
		14QT023	1.33333	1.08912	0.228604	-0.873437	3.5401
		14QT026	0	1.08912	1	-2.20677	2.20677
		14QT027	2.66667*	1.08912	0.0192083	0.459896	4.87344
		14QT044	0	1.08912	1	-2.20677	2.20677
		14QT050	0	1.08912	1	-2.20677	2.20677
		14QT077	0.666667	1.08912	0.544206	-1.5401	2.87344
		14QT078	0	1.08912	1	-2.20677	2.20677
		14QT083	0	1.08912	1	-2.20677	2.20677
		14QT090	0.666667	1.08912	0.544206	-1.5401	2.87344
		14QT101	0	1.08912	1	-2.20677	2.20677
		14QT113	0	1.08912	1	-2.20677	2.20677
		14QT121	0	1.08912	1	-2.20677	2.20677
		14QT124	0.666667	1.08912	0.544206	-1.5401	2.87344
		14QT129	0	1.08912	1	-2.20677	2.20677
		14QT141	4.66667*	1.08912	0.000125042	2.4599	6.87344
		14QT142	3.00000*	1.19307	0.0163965	0.582604	5.4174
		14QT170	0	1.08912	1	-2.20677	2.20677
		12WH191	0	1.19307	1	-2.4174	2.4174
	14QT023	14QT001	-0.666667	0.97414	0.49801	-2.64046	1.30713
		KenC8	-1.33333	1.08912	0.228604	-3.5401	0.873437
		14QT026	-1.33333	0.97414	0.179337	-3.30713	0.640462
		14QT027	1.33333	0.97414	0.179337	-0.640462	3.30713
		14QT044	-1.33333	0.97414	0.179337	-3.30713	0.640462
		14QT050	-1.33333	0.97414	0.179337	-3.30713	0.640462
		14QT077	-0.666667	0.97414	0.49801	-2.64046	1.30713
		14QT078	-1.33333	0.97414	0.179337	-3.30713	0.640462
		14QT083	-1.33333	0.97414	0.179337	-3.30713	0.640462
		14QT090	-0.666667	0.97414	0.49801	-2.64046	1.30713
		14QT101	-1.33333	0.97414	0.179337	-3.30713	0.640462
		14QT113	-1.33333	0.97414	0.179337	-3.30713	0.640462
		14QT121	-1.33333	0.97414	0.179337	-3.30713	0.640462
		14QT124	-0.666667	0.97414	0.49801	-2.64046	1.30713
		14QT129	-1.33333	0.97414	0.179337	-3.30713	0.640462
		14QT141	3.33333*	0.97414	0.00153218	1.35954	5.30713
		14QT142	1.66667	1.08912	0.134452	-0.540104	3.87344
		14QT170	-1.33333	0.97414	0.179337	-3.30713	0.640462
		12WH191	-1.33333	1.08912	0.228604	-3.5401	0.873437
	14QT026	14QT001	0.666667	0.97414	0.49801	-1.30713	2.64046
		KenC8	0	1.08912	1	-2.20677	2.20677
		14QT023	1.33333	0.97414	0.179337	-0.640462	3.30713
		14QT027	2.66667*	0.97414	0.00946078	0.692871	4.64046
		14QT044	0	0.97414	1	-1.9738	1.9738
		14QT050	0	0.97414	1	-1.9738	1.9738
		14QT077	0.666667	0.97414	0.49801	-1.30713	2.64046
		14QT078	0	0.97414	1	-1.9738	1.9738
		14QT083	0	0.97414	1	-1.9738	1.9738
		14QT090	0.666667	0.97414	0.49801	-1.30713	2.64046
		14QT101	0	0.97414	1	-1.9738	1.9738
		14QT113	0	0.97414	1	-1.9738	1.9738
		14QT121	0	0.97414	1	-1.9738	1.9738
		14QT124	0.666667	0.97414	0.49801	-1.30713	2.64046
		14QT129	0	0.97414	1	-1.9738	1.9738
		14QT141	4.66667*	0.97414	2.68946e-05	2.69287	6.64046
		14QT142	3.00000*	1.08912	0.0090623	0.79323	5.20677
		14QT170	0	0.97414	1	-1.9738	1.9738
		12WH191	0	1.08912	1	-2.20677	2.20677
	14QT027	14QT001	-2.00000*	0.97414	0.0471844	-3.9738	-0.0262047
		KenC8	-2.66667*	1.08912	0.0192083	-4.87344	-0.459896
		14QT023	-1.33333	0.97414	0.179337	-3.30713	0.640462
		14QT026	-2.66667*	0.97414	0.00946078	-4.64046	-0.692871
		14QT044	-2.66667*	0.97414	0.00946078	-4.64046	-0.692871
		14QT050	-2.66667*	0.97414	0.00946078	-4.64046	-0.692871
		14QT077	-2.00000*	0.97414	0.0471844	-3.9738	-0.0262047
		14QT078	-2.66667*	0.97414	0.00946078	-4.64046	-0.692871
		14QT083	-2.66667*	0.97414	0.00946078	-4.64046	-0.692871
		14QT090	-2.00000*	0.97414	0.0471844	-3.9738	-0.0262047
		14QT101	-2.66667*	0.97414	0.00946078	-4.64046	-0.692871
		14QT113	-2.66667*	0.97414	0.00946078	-4.64046	-0.692871
		14QT121	-2.66667*	0.97414	0.00946078	-4.64046	-0.692871
		14QT124	-2.00000*	0.97414	0.0471844	-3.9738	-0.0262047
		14QT129	-2.66667*	0.97414	0.00946078	-4.64046	-0.692871
		14QT141	2.00000*	0.97414	0.0471844	0.0262047	3.9738
		14QT142	0.333333	1.08912	0.761277	-1.87344	2.5401
[truncated: 288 more rows]

## Sheet: Table S2
Table S2. The peptide matches of DEPs
Spot no.	Proteni name	cov%	Expect	Identified Peptides by mass spectrometry	Unique
51	myrosinase-binding protein	0.11	0.0051	R.NFFSADAPR.N	U
			0.016	R.GFTSPLFGEK.T	U
			0.018	K.TYGPYGNLTR.N	U
			2.4e-05	R.VQLTFDDVIR.S	U
			0.038	R.GIEQISFEYVK.N	U
			4.9e-05	K.TGTDFEFQGENR.G	U
			1.1e-05	R.TTFSGDVITALLFR.T	U
			6.4e-08	R.SIEVEYEGTNVQPQR.R	U
			6.1e-15	R.GTVGTNSDEFTLSSDEFITR.V	U
53	myrosinase-binding protein	0.13	7.1e-05	R.NFFSADAPR.N	U
			0.0022	R.GFTSPLFGEK.T	U
			6.2e-06	R.VQLTFDDVIR.S	U
			0.00027	R.GIEQISFEYVK.N	U
			7.4e-05	K.TGTDFEFQGENK.G	U
			2.1e-06	K.TGTDFEFQGENR.G	U
			9.3e-09	R.TTFSGDVITALLFR.T	U
			9.1e-06	R.GNEFNDVGFDGVKR.V	U
			4.9e-11	R.SIEVEYEGTNVQPQR.R	U
			7.1e-15	R.GTVGTNSDEFTLSSDEFITR.V	U
59	myrosinase-binding protein	0.09	0.0084	R.VQLTFDDVIR.S	U
			4.4e-06	R.SIEVEYEGTNVQPQR.R	U
			2.4e-08	R.GTVGTNSDEFTLSSDEFITR.V	U
			0.082	R.TTFSGDVITALLFR.T	U
			0.0089	R.NFFSADAPR.N	U
			0.93	R.GFTSPLFGEK.T	U
			0.00039	K.TGTDFEFQGENR.G	U
68	BnaC03g62580D	0.04	0.12	R.DFNSYGSR.R	U
			0.00013	R.DTIILAGAEYGSGSSR.D	U
			11	R.SENAVQANMELEFQR.N	U
97	BnaA04g20940D	0.14	0.043	K.ILAEEFGWDK.D
			0.031	R.LWGENFFDPATR.K
			7.4e-12	R.VENLYEGPLDDQYATAIR.N
			1e-11	K.STLTDSLVAAAGIIAQEVAGDVR.M
			1.9e-13	R.ITDGALVVVDCIEGVCVQTETVLR.Q
			1.5e-18	R.DGNEYLINLIDSPGHVDFSSEVTAALR.I
120	myrosinase-binding protein	13%%	1.5e-05	R.NFFSADAPR.N	U
			0.00015	R.GFTSPLFGEK.T	U
			0.00048	K.TYGPYGNLTR.N	U
			2.7e-06	R.VQLTFDDVIR.S	U
			2.1e-06	R.GIEQISFEYVK.N	U
			1.8e-06	K.TGTDFEFQGENR.G	U
			2.4e-09	R.TTFSGDVITALLFR.T	U
			0.0002	R.GNEFNDVGFDGVKR.V	U
			2.3e-10	R.SIEVEYEGTNVQPQR.R	U
			2.4e-14	R.GTVGTNSDEFTLSSDEFITR.V	U
125	BnaA03g12660D	0.08	1.9e-05	K.IPTDQILEGR.E	U
			0.0011	R.IHHPEEEEHHEK.G	U
			5.6e-06	K.EVEVTVEKIPTDQILEGR.E	U
			7.7e-06	K.VTDPTHQGGGEAGVPAIVESLGK.M	U
126	BnaA03g41960D	0.06	0.33	R.SDFEGIFR.A
			0.034	K.GILQNDPFEVLDQR.G	U
			60	R.DIGASLADPSKPLLLSVR.S
			49	K.LYGEFLVNAQGEDVVAGIR.T	U
128	BnaC08g24280D	0.15	0.084	R.DFVPFVGR.V	U
			0.011	R.EVIYLVLR.D	U
			40	R.IIWVDTSGQQR.C	U
			8.1e-05	K.LNLDVNSFSPQR.R	U
			0.0012	K.EPDVQEDSSSFVR.I	U
			0.0089	R.HDLPLQIHTGFGDR.D	U
			34	K.SLIDYILTLTLEVAER.H	U
			0.0001	K.EAAENGLVEVLQAGKPVR.I	U
			0.19	K.GQFEVSLGHTVASHAADNLVYTR.E	U
153	BnaA03g12660D	0.11	5.1e-05	K.IPTDQILEGR.E	U
			0.0078	R.TFSPGDDDENLGGQR.R	U
			0.00041	R.DLPTGTHDQFSPELSRPK.E	U
			0.00091	K.VTDPTHQGGGEAGVPAIVESLGK.M	U
176	BnaC06g03570D	0.16	0.0024	R.DHLAVFER.E
			0.067	R.GNHFFIQR.R
			0.3	K.IQEIQLFR.D
			0.95	R.VDNYYWLR.D
			3.8	R.KEEFYFYMK.S + Oxidation (M)
			0.00015	K.AQEYDYYSIGAFK.A	U
			0.086	K.IDTVLGGFDASNYVTER.K
			7.9e-11	K.KIDTVLGGFDASNYVTER.K
			1	R.FVFSLDVSKPQEGLQVLTPR.V	U
			2.3e-07	R.SVSFVDPVYSIDSTESEFASSVLR.F
192	BnaC04g48420D	0.17	0.4	R.DVREEYGR.G	U
			0.00055	R.GGQGGQQVEGR.G	U
			0.00018	R.ATLEDIQGFR.A	U
			2e-05	R.GGFQEEYKGER.G	U
			2.9e-06	K.AAVAADTVVGYTAR.K	U
			3.6e-10	R.DVGEEEFYGGGGR.R	U
			0.00062	R.GSTEEDVFGYGPK.G	U
			0.2	K.TTTNIVIGDPPER.T	U
			1e-14	R.ESEEDVFGYGAQGGVSR.D	U
194	BnaC02g07610D	0.16	0.00051	M.ASHIVGYPR.M + Acetyl (Protein N-term)
			0.012	K.YLFAGVVDGR.N
			0.19	R.IPSTEEIAER.V	U
			0.0057	K.GVTAFGFDLVR.G	U
			2e-06	K.GGIGVIQIDEAALR.E
			6.8e-09	K.DEALFSANAAALASR.R	U
			1.4e-10	K.YGAGIGPGVYDIHSPR.I
			3.2	R.YGYTGGEIGLDVYFSMAR.G	U
			8e-13	K.VVDLQEELDIDVLVHGEPER.N	U
211	BnaC02g13140D	0.05	0.014	K.GIVDSEDLPLNISR.E	U
214	BnaA07g20210D	0.11	0.63	K.ASFEAFIGIR.D	U
			7.7	K.YIPYEEYR.S	U
			0.93	M.AEEHFDVLTK.S + Acetyl (Protein N-term)	U
			12	K.ASFEAFIGIRDDK.A	U
			2e-07	K.VEDAVESLSHEILTIQGR.G	U
			0.00023	K.VIDDIFYEQLWYSNPALR.A	U
			0.011	K.KLPDSNSDLYSVPYSEIYRPFLTK.A	U
242	BnaC07g39780D	0.12	0.063	K.HGHGHEHDR.G	U
			0.0058	R.LTGTGGDDQLGHGR.D	U
			8.8e-09	K.AGGEVGAAQTIAALAR.L	U
			4.1e-08	K.DFPIGTQTNQNAER.F	U
			9.2e-08	K.RPFSGGTEETHQGQDK.G	U
249	BnaA07g13950D	0.07	0.00017	R.VSPGDVFWIPR.Y	U
			0.002	R.VSPGDVFWIPR.Y + Dioxidation (W)	U
			3.4e-06	K.ALDYDDYEPLR.Y	U
			1.5e-08	R.IAPFEFVGFTTSAYK.N	U
265	BnaC02g00250D	0.15	0.003	K.EDEGLVAGIR.N
			0.2	R.GREPSPEPLLR.H
			5.2e-05	K.TQVIPPLPEDR.F
			0.00052	R.ESSDWNTLSEAR.Q	U
			6.3e-05	R.SASWAPAVQDIEDLK.S
			3.5e-08	K.YVPGGTESIYDVDQR.V
			1.9e-05	R.ASSGDLDNTAIIDQILK.L
			6.2e-08	K.YDINEEELRPYFSLPK.V
267	BnaA03g17100D	0.21	2.1e-07	K.DAGVIAGLNVAR.I	U
			2.3e-06	R.FEELNNDLFR.K	U
			6.5e-10	K.SQIDEIVLVGGSTR.I	U
			0.0019	R.ITPSWVGFTDNER.L	U
			4.6e-08	K.NGHVEIIANDQGNR.I	U
			3.4e-09	R.LLGNFDLTGIPPAPR.G	U
			3.1e-06	K.DAVVTVPAYFNDAQR.Q	U
			3e-11	K.IKDAVVTVPAYFNDAQR.Q	U
			2.1e-11	R.VEIESLFDGLDFSEPLTR.A	U
			6.5e-13	K.SQVFTTYQDQQTTVSIQVFEGER.S	U
270	BnaA03g47530D	0.22	3.9e-05	K.DLPTGTQAR.H	U
			0.024	-.MDSQAQLQR.T + Acetyl (Protein N-term); Oxidation (M)
			1.7e-05	K.HGHGHGHEHDR.G	U
			2.9e-08	R.LTGTGGDDQLGHGR.D
			1.5e-10	K.AGGEVGAAQTIAALAR.L
			2.9e-09	K.LPFSGGTEETQQGQDK.G	U
			3e-05	R.QRGDETHQPDQSSYTDK.I	U
			1.8e-14	K.STESVQDSSQSVGATIGNMGFSGSGAEGAGQR.S + Oxidation (M)	U
286	BnaC01g38510D	0.21	7.1e-07	K.NALENYAYNMR.N
			2.8e-07	K.SNVHDVVLVGGSTR.I	U
			3.7e-09	R.TTPSYVAFTDSER.L
			0.00028	R.ARFEELNMDLFR.K
			0.017	R.ARFEELNMDLFR.K + Oxidation (M)
			3.3e-05	K.NAVVTVPAYFNDSQR.Q
			3.8e-14	K.GEGPAIGIDLGTTYSCVGVWQHDR.V
			1.3e-16	K.EQIFSTYSDNQPGVLIQVYEGER.A	U
			5.5e-20	R.TLSSTAQTTIEIDSLYEGIDFYTTITR.A	U
292	heat shock cognate protein HSC70	0.17	0.0001	R.VEIIANDQGNR.T
			0.51	K.NALENYAYNMR.N + Oxidation (M)
			5.5e-08	R.TTPSYVAFTDSER.L
			0.0045	R.ARFEELNMDLFR.K
			0.058	R.ARFEELNMDLFR.K + Oxidation (M)
			4.3e-05	K.NAVVTVPAYFNDSQR.Q
			9e-23	K.EQVFSTYSDNQPGVLIQVFEGER.A	U
			9e-24	R.TLSSTAQTTIEIDSLFEGIDFYSALTR.A
296	beta-glucosidase	0.13	4	R.GPSLWDIYTK.K	U
			0.00014	K.DFGHLCQDGR.S	U
			3.5e-09	K.NHNADVAVDFYHR.F	U
			1.1e-06	K.EGVQFYHDLIDELLK.N	U
			2.5e-07	K.IGIAHSPAWFEPEDVEGGQR.T	U
297	beta-glucosidase	0.17	0.35	R.GPSLWDIYTK.K	U
			0.001	K.DFGHLCQDGR.S	U
			2.2e-07	K.NHNADVAVDFYHR.F	U
			0.00017	K.EGVQFYHDLIDELLK.N	U
			8.9e-09	K.IGIAHSPAWFEPEDVEGGQR.T	U
			0.00017	R.SGFEAYVVSHNLLVSHAEAVDAFR.K	U
301	BnaC08g06210D	0.07	7.1	R.YLFEDGSR.L	U
			0.11	K.LVTVEDIVR.Q	U
			7.9	K.SIFDFESIR.K	U
			1.7	K.SIFDFESIRK.L	U
			2e-09	K.SDTGGEPPEFGAAADGDADR.N	U
305	BnaA08g20600D	0.18	0.012	R.YLFEDGSR.L	U
			0.28	K.LVTVEDIVR.Q	U
			28	R.LYIEQYEK.D	U
			15	R.LSGTGSEGATIR.L	U
			0.00029	K.FDVEVFDSADDYVK.L	U
			0.07	K.EDFGGGHPDPNLTYAK.E	U
			6.8e-10	K.SDTGGEPPEFGAAADGDADR.N	U
			0.13	K.ATGAFILTASHNPGGPTEDFGIK.Y	U
307	beta-glucosidase	0.2	0.029	K.ASEKPDYR.Q	U
			1.6e-05	K.DFGHLCQDGR.S	U
			4.2e-11	K.NHNADVAVDFYHR.F	U
			2.5e-06	K.NWITFNEPWVFSR.S
			1.9e-09	K.EGVQFYHDLIDELLK.N	U
			1.7e-12	K.IGIAHSPAWFEPEDVEGGQR.T	U
			1.4e-18	R.SGFEAYVVSHNLLVSHAEAVDAFR.K	U
			1.1e-10	R.SGFEAYVVSHNLLVSHAEAVDAFRK.C	U
329	BnaC04g54290D	0.13	0.045	R.FLEYLDKDR.V	U
			0.2	K.LSDSAYEIALSHIR.N	U
			0.00012	R.AILSEFTEIPPENR.V	U
			6.8e-09	K.ENAPCIVFVDEIDAVGR.Q	U
			1.1e-05	R.TPGFSGADLANLLNEAAILAGR.R	U
			9.7e-08	K.VDLYENGTIAIVEAIAPELGNR.V	U
331	beta-glucosidase	0.23	6.3e-06	K.DFGHLCQDGR.S	U
			1.3e-11	K.NHNADVAVDFYHR.F	U
			5.6e-06	K.NWITFNEPWVFSR.S
			4e-09	K.EGVQFYHDLIDELLK.N	U
			7.2e-13	K.IGIAHSPAWFEPEDVEGGQR.T	U
			2.7e-16	R.SGFEAYVVSHNLLVSHAEAVDAFR.K	U
			4.5e-10	R.SGFEAYVVSHNLLVSHAEAVDAFRK.C	U
			5.4e-17	R.ASFPEGFMFGTATASYQVEGAVNEGCR.G	U
332	BnaA06g33370D	0.27	0.0017	R.TELVPAYVR.L	U
			0.0029	K.ELSTDSSQHVR.S	U
			0.023	K.VLQSLIPIVDQSVVEK.T	U
			0.00024	R.VSACGVFHIAYPSAPDAVK.T	U
			1.6e-05	K.TIRPGLVELSEDPDVDVR.F	U
			0.00024	K.TDVMSMFDDLTQDDQDSVR.L + 2 Oxidation (M)	U
			0.029	R.YMVANQLYELCEAVGPEPTR.T	U
			0.00015	K.LLEPQDCVAHILPVIVNFSQDK.S	U
			4e-12	K.LDQVNQVIGIDLLSQSLLPAIVELAEDR.H	U
348	BnaC03g42310D	0.12	0.0003	R.YENCLSNEQGR.E
			0.033	R.DHQFILGVTNPNLR.G
			1.2e-06	R.TDAVAATLIQSNIDSR.D
			0.27	R.LQFDVMGTETVLVAR.T + Oxidation (M)
			0.018	K.LGVTDLFWDWDLPR.T + 2 Dioxidation (W)	U
352	BnaA05g25500D	0.06	0.0082	K.ADVEEFLASR.G	U
			7.1	K.LAEDSNVPLSSIR.G	U
			4.4e-06	K.APALDYVDIPHTQIR.K	U
360	BnaA03g50080D	0.1	0.0072	R.AGLFDESGK.L	U
			0.015	R.DLYEQQLSHR.S	U
			0.02	M.TTVELNPFPSR.S + Acetyl (Protein N-term)	U
			0.00015	R.SVFLGVDVGTGSAR.A	U
			0.17	K.NPLFIQEHADIVGCPIILPR.E	U
370	myrosinase 2	0.14	17	R.GYAVGTDAPGR.C
			0.052	R.GVNVWDGFSHR.Y
			1.9e-07	K.DFLFGVASSAYQIEGGR.G	U
			0.013	R.WFLPFDESDPASIEAAER.M
			0.0069	K.YGDPLIYVTENGFSTPSSENR.E
407	60-kDa chaperonin-60 alpha-polypeptide precursor, partial	0.18	110	K.VVNDGVTIAR.A	U
			0.22	K.EISFDQSSR.A	U
			0.03	K.LLVEFENAR.V	U
			1.6	K.LADAVGLTLGPR.G	U
			0.0011	K.TVQALIEELEKR.A	U
			0.19	R.GYISPQFVTNPEK.L	U
			0.35	R.AIELPDAMENAGAALIR.E + Oxidation (M)	U
			8e-09	K.DSTTLIADAASKDELQAR.I	U
411	BnaC03g37960D	0.23	0.011	K.IVNDGVTVAR.E	U
			2.1e-07	R.DLVGVLEDAIR.G	U
			3.4e-05	R.GYISPYFVTDTEK.M	U
			5.8e-06	R.EVELEDPVENIGAK.L	U
			1.7e-10	K.AAVAEGIVVGGGCTLLR.L	U
			8.1e-05	K.NLIEQAEQDYEKEK.L	U
			2.9e-10	K.SQYLDDIAILTGATVIR.E	U
			0.034	K.SAENHLYVVEGMQFDR.G	U
			6.7e-05	K.SAENHLYVVEGMQFDR.G + Oxidation (M)	U
			1.8e-16	K.TNDLAGDGTTTSVVLAQGFIAEGVK.V	U
428	BnaC06g38200D	0.21	1	K.VVVYEGSR.T
			0.00099	R.GDSSVAGPVVR.L
			1.2e-06	R.TKEDFISFIEK.N
			0.0034	R.LFKPFDELFVDSK.D
			0.64	K.LRADYDFAHTLDAK.L
			0.0055	K.LDATANDIPSDTFDVK.G
			3.5e-09	K.NKPASHGEESSTSTTIR.S	U
			7.4e-08	K.ESSIPLVTVFDKDPSNHPYVSK.F
432	BnaC06g38200D	0.23	0.0042	K.VVVYEGSR.T
			0.00022	K.GFPTIYFR.S
			0.00014	R.GDSSVAGPVVR.L
			1.6e-06	R.TKEDFISFIEK.N
			2.1e-06	R.LFKPFDELFVDSK.D
			0.00018	K.LRADYDFAHTLDAK.L
			1.7e-06	K.LSGEEFDSFMAVAEK.L + Oxidation (M)	U
			1e-13	K.NKPASHGEESSTSTTIR.S	U
			1.5e-10	K.ESSIPLVTVFDKDPSNHPYVSK.F
436	BnaC06g38200D	0.08	13	K.GFPTIYFR.S
			0.0019	R.TKEDFISFIEK.N	U
			3.2	R.ADYDFAHTLDAK.L	U
			0.00013	R.LFKPFDELFVDSK.D
438	BnaA06g04090D	0.08	0.044	R.TPFTSGLDLEK.I
			2.7	K.EAAMATYDKPIHI.- + Oxidation (M)
			1.1e-07	K.FLSPNEVSVETIDGGNTVVK.G
451	BnaA09g55140D	0.08	240	K.VSLAGYDEYIVR.G	U
			5.5e-05	K.EINGAGINASFAVHQDVDGR.A + Deamidated (NQ)	U
454	BnaC03g43100D	0.08	1.1e-08	R.TISVSYDGFAEDVR.V	U
			3.5	R.YESTPLQPIGSGFSDR.I	U
			9.6e-06	R.GDLGAQIPLEQVPAAQQR.I	U
462	BnaA06g00560D	0.12	0.00032	K.GLSTIGEEVR.L
			0.00076	R.VVDGAIGAEWLK.A
			0.0029	R.SQLNSFQEASGGK.R
			1.3e-10	K.VPALDYVDIPHSQIR.K	U
			3.4e-10	K.EIQVGEVIAITVEDEEDIGK.F
474	BnaA04g09420D	0.18	0.0012	R.SEVESGGYGGR.S	U
			0.036	R.SEDQEEGGYR.K	U
			1.9	R.SEEQEEGSYR.K	U
			0.45	R.RPESGYGGATETEYGR.R	U
			0.00014	R.SEDQVESYIKPSSYGR.S	U
477	BnaC02g39740D	0.16	2.5	K.GNNPEIIR.E
			0.02	R.QFEVDNFRK.E	U
			0.013	R.TICCILENYQR.E	U
			0.11	R.ELVSCSNCTDYQAR.R
			5.5e-10	K.NHVDLVELLDIADTKR.G	U
			8.4e-06	K.KYDLEAWFPSSETYR.E
494	BnaA02g09180D	0.06	1.4	R.AEIQYIIR.-	U
			0.0016	K.SVNEFLETQR.E	U
			4.3	K.HKQEYDEER.V	U
			0.01	K.GFHFDTEEGNR.L	U
498	unnamed protein product	0.13	0.022	K.TFPTLDPR.T
			15	K.VYDEFVEK.A
			0.0014	K.FSDVDEVIKR.A
			3.5	K.TAEQTPLTAFYVGK.L
			7.9e-05	K.TYEQALTAEIPMVAR.L
			1.1	K.TYEQALTAEIPMVAR.L + Oxidation (M)
			6e-11	R.TGEVIAHVAEGDAEDINR.A	U
500	ATP synthase CF1 alpha subunit (chloroplast)	0.18	0.0001	K.ADEISNIIR.E	U
			0.00032	R.VINALANPIDGR.G	U
			5.3e-08	K.IAQIPVSEAYLGR.V	U
			2.8e-06	K.ASSVAQVVTSLQER.G	U
			1.3e-09	R.EAYPGDVFYLHSR.L	U
			0.00014	K.TNKPEFQEIIASTK.T	U
			2.5e-14	R.EVTIVNTGTVLQVGDGIAR.I	U
506	BnaCnng32920D	0.17	0.0015	K.VGEYKDYTAEK.A	U
			3.1e-08	K.TTVTVDVVEDTRPGQVATK.L	U
			0.00022	K.AADQMTGQTFNDVGEMDEEDR.K + 2 Oxidation (M)	U
			4e-12	K.AADQMTGQTFNDVGEMDEEDRK.V	U
			4e-07	K.AADQMTGQTFNDVGEMDEEDRK.V + Oxidation (M)	U
			4e-05	K.AADQMTGQTFNDVGEMDEEDRK.V + 2 Oxidation (M)	U
			5e-11	K.TTTTEHPSAVVEETERPGIIGSVMK.A	U
			0.0014	K.TTTTEHPSAVVEETERPGIIGSVMK.A + Oxidation (M)	U
522	BnaC01g43710D	0.31	9.4e-06	K.TSPPFGLEGAQK.Y	U
			1.6e-06	K.TTGNEDAIAALAFK.T	U
			1.8e-07	K.AGADILHQVGVHVK.A	U
			0.00011	K.VYVGQGESGVSYVK.F	U
			1.6e-05	K.GGTSWDDGAHDHVR.K	U
			0.11	K.SIEAEYDDDQNPK.R	U
			1.9e-06	K.SIEAEYDDDQNPKR.H	U
			8e-05	K.GGNAGNPWDDGPHDGVK.K	U
			3.7e-06	R.IFGQDTDVITCLIFK.T	U
			4.4e-12	K.TLLGSEVFEVDPDDYITSAEVQSDR.I	U
524	ribulose-1,5-bisphosphate carboxylase/oxygenase (chloroplast)	0.19	0.17	R.AVYECLR.G	U
			1.1e-05	K.DTDILAAFR.V	U
			0.0015	R.VALEACVQAR.N	U
			8e-07	R.DNGLLLHIHR.A	U
			5.2e-07	R.DLAVEGNEIIR.E	U
			6e-07	R.ESTLGFVDLLR.D	U
			1.2e-06	K.EITFNFPTIDKLDGQD.-	U
			2.8e-10	R.GGLDFTKDDENVNSQPFMR.W	U
			2.5e-05	R.GGLDFTKDDENVNSQPFMR.W + Oxidation (M)	U
528	BnaCnng32920D	0.22	0.61	K.MNEAGEEAR.R + Oxidation (M)	U
			0.00075	R.DVNEGGVTYK.V	U
			0.19	R.GTIMGALGNMTGAIK.S + 2 Oxidation (M)	U
			1.6e-08	K.TTVTVDVVEDTRPGQVATK.L	U
			1.4	K.AADQMTGQTFNDVGEMDEEDR.K + Oxidation (M)	U
			0.0052	K.AADQMTGQTFNDVGEMDEEDR.K + 2 Oxidation (M)	U
			0.00012	K.AADQMTGQTFNDVGEMDEEDRK.V + 2 Oxidation (M)	U
			0.14	K.TTTTEHPSAVVEETERPGIIGSVMK.A	U
			0.73	K.TTTTEHPSAVVEETERPGIIGSVMK.A + Oxidation (M)	U
533	BnaA03g59020D	0.06	2.8e-07	K.DLVIDEALGEVSFR.L	U
			1.7e-05	K.VPNSDEEFLLHPATVR.R	U
561	BnaCnng62490D	0.19	0.15	K.IREEYPDR.M
			2e-05	R.FPGQLNSDLR.K
			0.3	R.VSEQFTAMFR.R + Oxidation (M)
			4.6e-06	R.IDVYFNEASGGK.Y	U
			2.4	R.AVLMDLEPGTMDSLR.S + Oxidation (M)	U
			0.3	R.AVLMDLEPGTMDSLR.S + 2 Oxidation (M)	U
			1.5	K.NSSYFVEWIPNNVK.S + Dioxidation (W)
			4.2e-14	K.GHYTEGAELIDSVLDVVR.K
605	putative glutamyl cysteine ligase	0.12	8.6e-05	K.EAGFLNAVAEVVR.T	U
			3.4e-08	K.YDQIAELLNSIAER.F
			0.024	K.AVAEEMGIGFLGIGFQPK.W + Oxidation (M)	U
			0.23	R.TCTVQVNLDFSSEADMIR.K + Oxidation (M)
606	GDP dissociation inhibitor	0.05	0.051	R.FQGGSPYIYPLYGLGELPQAFAR.L	U
624	unnamed protein product	0.25	0.27	R.FDAQTGADR.E	U
			0.047	K.KPDTDFEFYK.-	U
			0.00049	R.ADTLDPALLRPGR.L	U
			0.0021	R.EAVELPLTHHELYK.Q	U
			0.0098	K.ISAAEIAAICQEAGMHAVR.K	U
			8.1e-11	K.ENAPAIIFIDEVDAIATAR.F	U
			0.22	K.MNLSDEVDLEDYVSRPDK.I	U
			0.51	K.MNLSDEVDLEDYVSRPDK.I + Oxidation (M)	U
629	BnaA09g50780D	0.04	0.0024	R.LHENIDDPER.S	U
			0.073	K.AAYGVTEEEAKR.V	U
630	unnamed protein product	0.18	0.16	R.VLITTDLLAR.G	U
			13	K.RDELTLEGIK.Q	U
			4.2e-08	M.AGSAPEGTQFDAR.Q + Acetyl (Protein N-term)	U
			8.5	K.IQVGVFSATMPPEALEITR.K + Oxidation (M)	U
			3.2e-07	R.GIDVQQVSLVINYDLPTQPENYLHR.I	U
633	unnamed protein product	0.21	0.00034	R.VLITTDLLAR.G
			0.00014	K.RDELTLEGIK.Q
			3.5e-08	M.AGSAPEGTQFDAR.Q + Acetyl (Protein N-term)	U
			0.0031	K.MFVLDEADEMLSR.G + Oxidation (M)
			2.8e-10	K.IQVGVFSATMPPEALEITR.K
			9.9e-05	K.IQVGVFSATMPPEALEITR.K + Oxidation (M)
			4.9e-17	R.GIDVQQVSLVINYDLPTQPENYLHR.I	U
663	unnamed protein product	0.23	0.096	K.GQTPLFPR.I	U
			0.066	R.GGMIHDGESR.F + Oxidation (M)	U
			0.0044	K.FGVTEFVNPK.E
			0.00018	K.THPMNLLNER.T	U
			0.0054	K.THPMNLLNER.T + Oxidation (M)	U
			1.3e-06	K.FITHTVPFSEINK.A	U
			4.1e-07	K.ILFTSLCHTDVYFWEAK.G	U
			4.4e-08	K.EHDKPVQQVIAEMTNGGVDR.S + Deamidated (NQ)	U
			7.8e-06	K.EHDKPVQQVIAEMTNGGVDR.S + Deamidated (NQ); Oxidation (M)	U
678	BnaA07g17130D	0.38	0.00036	K.VPGYPDNIR.L
			1.1e-05	R.DVFYVVFNGER.S
			4.2e-05	R.LTPTGDFWLGIHCK.K
			6.6e-07	R.SFVISCESSTGLVHR.Y
			2.1e-05	K.EGETMQYVSEVYER.D
			1.1e-17	K.VGPEGGLAELVVDQAEGR.K
			2.2e-09	R.GDDLGWVEFAHTSPHR.G
			6.7e-08	K.WRGDDLGWVEFAHTSPHR.G
			7.9e-16	K.TIPLPVDGPESIEWDPQGGGPYAAVVDGR.I + Deamidated (NQ)	U
			3.3e-23	K.ISGETGEILEILEDKEGETMQYVSEVYER.D
691	BnaC06g19660D	0.08	24	K.ADIVGLWALK.F	U
			0.18	K.ASFEAFIGIR.D	U
			10	R.VIQLIYNSGDVK.G	U
			5.5	K.ASFEAFIGIRDDK.A	U
			5.8	K.LLEDNLPLDSVYK.S	U
			5.2e-06	K.VEDAVESLSHEILTIQGR.G	U
742	BnaA08g11470D	0.27	0.0098	R.ENILEACR.R	U
			0.37	K.YGNIEYMR.C + Oxidation (M)	U
			0.00051	R.EQLTQLVQFAK.K	U
			8.4e-05	K.QLLYSDGFPVAK.D	U
			1.1e-06	K.LQAGYLFPEIAR.R	U
			3.2e-10	R.CTPENGFFPDLSTVGR.T	U
			4.3e-11	K.THVVTTPGSGFGPGGEGFVR.V	U
			2.7e-11	R.TDIIFFCSPNNPTGAAATR.E	U
			5.5e-13	K.TYYSGLGIGEDDIFVSDGAK.C	U
744	BnaA04g17890D	0.2	0.028	R.VLANGGEEPR.T	U
			0.018	K.TDDLPDICR.E
			3.1e-05	R.DGNNSLSHLR.I
			0.0014	R.AFHAQDPEAR.K
			2.2e-09	R.TSIASFFVHPPSTSPR.V	U
			1.4e-08	K.YNSNSDLYDSPAASWR.D
752	BnaA02g33780D	0.24	0.0056	K.TWADHLFHR.V + Dioxidation (W)
			0.014	K.IMGWLSEGLGLHR.D + Dioxidation (W); Oxidation (M)
			9.1e-10	K.YDDSGIVVIIADQIK.R
			0.00059	K.ELGTEFFELPEKEK.E
			3.6e-12	K.FQGTSPVDIPIVDLSNPNEDLVAR.A	U
			0.89	R.ISWPVFAEPNLDHVVGPLPELVVDDAPK.F + Dioxidation (W)	U
753	BnaC06g10450D	0.33	0.11	K.WTEVETR.G	U
			4.4e-05	R.FGGGDEPSTR.G	U
			0.00015	K.LDEVGGPEAR.T	U
			0.0013	R.TIEAYNIAEGK.W	U
			0.0043	K.LYIFGGRDEHK.Q	U
			1.7e-06	K.WTQLPDPGEQLAR.F	U
			0.27	K.YILIFGGETWPDPR.A	U
			3.4e-09	K.THTWSIETGSGDLPNVK.A	U
			1.4e-17	R.AHLGPGTLSDEGYALDTETLVWER.F	U
754	BnaC06g10450D	0.3	0.025	K.WTEVETR.G
			1.5e-05	R.FGGGDEPSTR.G
			0.00028	K.LDEVGGPEAR.T
			0.014	K.LYIFGGRDEHK.Q
			1.7e-06	K.WTQLPDPGEQLAR.F	U
			3.3e-06	K.YILIFGGETWPDPR.A
			1.3e-10	K.THTWSIETGSGDLPNVK.A
			4.1e-18	R.AHLGPGTLSDEGYALDTETLVWER.F
761	BnaA01g32050D	0.4	0.00027	K.KPENWALVEK.A	U
			0.031	R.SGCTYPEKPDFN.-	U
			0.00088	K.FTVEYIAGGATQNSIK.V	U
			1e-07	R.VHGWETDDVEQIAIK.I	U
			0.046	R.TTVITQGADPVVVAEDGK.V	U
			4.1e-09	K.CLPYMDYVFGNETEAR.T	U
			4.1e-12	K.LVDTNGAGDAFVGGFLSQLVHGK.A	U
			6.8e-16	K.DATAAGVNIHYHEDESAGTGTCGVCVVGGER.S	U
769	BnaC06g14270D	0.29	3.5e-05	K.AAQEALYVR.C	U
			5.9e-09	K.VAPEVIAEHTVR.A	U
			9.4e-10	R.LASINVENVETNR.R	U
			6.6e-05	R.LASINVENVETNRR.A	U
			3.5e-14	K.IGENEPSELSIHENAYGLAR.Y	U
			6.9e-09	R.TVPAAVPAIVFLSGGQSEEEATK.N	U
			2.3e-09	R.YAVICQENGLVPIVEPEILVDGSHDIHK.C + Deamidated (NQ)	U
770	unnamed protein product	0.28	1.1e-07	K.ELDYLVGAVANPK.K	U
			5.6e-15	K.LVAGLPEGGVLLLENVR.F	U
			3e-14	K.LAALADVYVNDAFGTAHR.A	U
			3.2e-14	R.VDLNVPLDDNSNITDDTR.I	U
			9.4e-08	K.KLAALADVYVNDAFGTAHR.A	U
			2e-15	K.AQGHSVGSSLVEEDKLDLAK.S	U
			2.1e-08	K.MSHISTGGGASLELLEGKPLPGVLALDDA.- + Oxidation (M)	U
775	glutamate 1-semialdehyde aminotransferase enzyme (chloroplast)	0.22	0.0073	K.NLMPGGVNSPVR.A + Deamidated (NQ); Oxidation (M)	U
			1.9e-06	K.IIGGGLPVGAYGGR.R
			0.0044	K.SVGGQPVLIDSVK.G
			0.67	R.FVNSGTEACMGVLR.L + Oxidation (M)
			1e-07	K.AGSGVATLGLPDSPGVPK.A
			2.1e-07	K.DNGALLIFDEVMTGFR.L
			0.0098	K.DNGALLIFDEVMTGFR.L + Oxidation (M)
			0.00069	K.AATSDTLTAPYNDIEAVAK.L
803	BnaC09g13570D	0.3	5.6e-11	R.AHTDAGGIILLFQDDK.V	U
			6.5e-08	R.EVEDVDWESTFYLR.H	U
			2.7e-05	R.EVEDVDWESTFYLR.H + Dioxidation (W)	U
			5.2e-07	R.HLPQSNLYDIPDMSDEYR.T + Oxidation (M)	U
			0.024	K.RLENLAEDLLDLLCENLGLEK.G	U
			0.0098	K.DGDWIDVPPLNHSIVINLGDQLEVITNGR.Y + Dioxidation (W)	U
808	BnaA08g27880D	0.33	0.00066	K.MELIDAAFPLLK.G
			5.9e-06	K.MELIDAAFPLLK.G + Oxidation (M)
			6.8e-13	K.LSSALSAASSACDHIR.D
			1.3e-06	R.NGEWDIVQGLPIDEVSR.K	U
			2.3e-08	K.NDEWLNGEFITTVQQR.G
			6.2e-10	K.NVIIWGNHSSTQYPDVNHAK.V
			3.8e-11	R.ELVKNDEWLNGEFITTVQQR.G + Deamidated (NQ)	U
			2e-16	K.GVVATTDAVEGCTGVNVAVMVGGFPR.K
816	BnaC05g02530D	0.39	5.2e-06	K.MELIDAAFPLLK.G
			7.8e-10	K.LSSALSAASSACDHIR.D
			4.4e-09	K.NDEYLNGEFITTVQQR.G	U
			1.1	R.NGEWSIVQGLPIDEMSR.K + Deamidated (NQ); Oxidation (M)	U
			0.00019	R.VLVTGAAGQIGYALVPMIAR.G + Oxidation (M)
			4.9e-13	K.NVIIWGNHSSSQYPDVNHAK.V	U
			3.8e-11	R.ELVKNDEYLNGEFITTVQQR.G + Deamidated (NQ)	U
			1.4e-15	K.GVVATTDAVEGCTGVNVAVMVGGFPR.K
			5.5e-12	K.GVVATTDAVEGCTGVNVAVMVGGFPR.K + Oxidation (M)
819	BnaC04g44000D	0.21	0.48	K.SYVEVEER.S	U
			0.085	K.DYFVHGTVR.D	U
			7.2e-05	K.TQAESEAFEFAK.R	U
			13	K.DYFVHGTVRDPDNEK.Y	U
			4.9e-13	R.DVAQALLLVYEKPEAEGR.Y	U
			2.9e-09	K.NQVIDESCWSDLEFCKR.T	U
829	BnaAnng10080D	0.2	0.7	K.LYSFGGER.T	U
			0.24	K.LDEEGGPEAR.T	U
			0.35	M.APTLQGEWIK.V	U
			0.0068	K.WAQLPDPGEQFPR.F	U
			310	K.KQFDDFYSYDTVK.Q	U
			0.39	K.NDYESDLVHYFDPATQK.W	U
844	BnaC03g16370D	0.09	3.4e-05	K.VLAPYSAEDAR.G	U
			7.3e-07	R.LALPQVEDIVR.A	U
			1.5e-07	K.LAEEGISAEVINLR.S	U
851	BnaA01g21430D	0.16	3.3e-05	R.VVDEVVNAFGR.I	U
			4.2e-05	K.VALITGGDSGIGR.A	U
			1.3e-10	R.IDVLINNAAEQYESNSIEEIDEPR.L	U
856	BnaAnng34370D	0.12	6.6e-09	K.YIGLSEASASTIR.R	U
			2.1e-09	R.ELGIGIVAYSPLGR.G	U
			31	K.IENLNQNIGALSVK.L + 2 Deamidated (NQ)	U
867	mercapto-pyruvate sulfurtransferase 1	0.29	1	K.DGVVVYDAK.G	U
			0.0086	R.FDGTAPEPR.K
			0.00037	K.VWVLDGGLPR.W + Dioxidation (W)
			0.00012	K.VLDASWYMPDEQR.N	U
			6.8	K.VLDASWYMPDEQR.N + Oxidation (M)	U
			0.00056	K.FQPHLVWTLDQVK.N + Dioxidation (W)
			3.6e-06	R.ASGYDVESSASGDAILK.A
			0.0063	K.NNMEDQTYQHVDAR.S + Oxidation (M)	U
			1.2e-07	R.NPIQEYQVAHIPGALFFDLDGISDR.S	U
874	BnaA06g08960D	0.32	0.67	K.EWPSQFR.I	U
			0.99	K.EWPSQFR.I + Dioxidation (W)	U
			0.0003	K.YHFNPETVGK.N	U
			0.00063	R.LYKPISDGELR.K	U
			7.3e-06	M.ADLNEVIPTIDLK.G + Acetyl (Protein N-term)	U
			1.6e-06	K.TVTDLHERPHEVK.V	U
			2.3e-07	R.LSNNMHDGESFQFITLK.- + Oxidation (M)	U
			0.00026	R.ITISTFLLIPMDEVVEPPSEFVDAEHPR.L	U
			0.0063	R.ITISTFLLIPMDEVVEPPSEFVDAEHPR.L + Oxidation (M)	U
892	unnamed protein product	0.19	3.6e-05	K.LFGVTTLDVVR.A	U
			5.2e-05	R.DDLFNINAGIVK.T	U
			3.8e-08	K.DVNVVVIPAGVPR.K	U
			1.3e-10	K.GVAADLSHCNTPSQVR.D	U
			5.3e-19	R.ALDGDGDVYECSFVDSTLTDLPFFASR.I	U
903	BnaA01g21430D	0.16	5.8e-06	R.VVDEVVNAFGR.I	U
			0.35	K.VALITGGDSGIGR.A	U
			1.4e-11	R.IDVLINNAAEQYESNSIEEIDEPR.L	U
915	BnaC08g43570D	0.11	0.0003	R.LHENIDDPER.S	U
			4.1e-06	K.AAYGVTEEEAKR.V	U
			8.3e-07	R.ISTLNSLNLPVLR.L	U
			1.9e-11	K.TNDNAYMNTLSGGTSYLR.A	U
			5e-08	K.TNDNAYMNTLSGGTSYLR.A + Oxidation (M)	U
918	unnamed protein product	0.3	1.3e-06	R.DQSVALSPAR.V	U
			4.2e-07	K.LPDNVDMESVK.A + Oxidation (M)	U
			8.2e-08	K.DEVKIEVEENR.V	U
			1.8e-06	R.VVNIAAEEDQTAK.I	U
			4.5e-06	K.ETAEGHEIMLDVPGLK.K	U
			1.4e-09	K.ETAEGHEIMLDVPGLK.K + Oxidation (M)	U
975	BnaA05g17150D	0.5	0.014	M.SQQEQPR.R + Acetyl (Protein N-term)
			2.7e-08	R.QDAEGVVSAELR.N
			1.5e-09	K.YGDVFEVSGELADK.T
			0.2	K.TVAPEDANMMQAAETR.V + 2 Oxidation (M)	U
			3.2e-13	R.NNPNLTTHPGGVAASVTAAAR.L
			5.3e-13	R.ASGTSVIAPGGIAASAQSAAIHNATVDR.D	U
			1.7e-18	R.GGFVQQGDATDVAAEHGVTVAQTDVPGAR.V
			8.9e-17	R.ASGTSVIAPGGIAASAQSAAIHNATVDRDEEK.I	U
980	aspartic protease	0.21	9.8e-06	K.GEHTYVPVTQK.G	U
			7e-07	K.EPVFSFWLNR.N
			0.0078	K.EPVFSFWLNR.N + Dioxidation (W)
			1.7e-06	K.NYLDAQYYGEIAIGTPPQK.F
			8.9e-16	R.NAEDEEGGELVFGGVDPNHFK.G	U
			2e-12	K.IVVDQYGQTILDLLLSETQPK.K	U
			1.5e-20	K.SAAIHYGTGAIAGFFSNDAVTVGDLVVK.D
988	BnaAnng35040D	0.3	3.1e-05	K.VRLEETVEAAK.E	U
			3.8e-13	K.HGDDESYPNVGDTVSEK.A	U
			4.1e-06	K.DSLSGDNSDESWTDWAK.E	U
			4.3e-06	K.ASQSYDSAGQVKDDLTHK.S	U
			8.1e-08	K.VKDSLSGDNSDESWTDWAK.E	U
			2e-07	K.HEEHNVPTTHTTTTVQDNVYGGTDK.A	U
991	BnaA03g00380D	0.22	4.4e-05	K.GEAGTGNIVEAVR.H	U
			0.00012	K.LAAPYDLVMQTK.Q + Oxidation (M)	U
			0.00014	R.NMDDDEVFTFAK.K + Oxidation (M)	U
			4.2e-05	R.GGVIMDVVNAEQAR.I	U
			0.00065	R.GGVIMDVVNAEQAR.I + Oxidation (M)	U
			1.9e-06	R.TKGEAGTGNIVEAVR.H	U
			0.00016	R.IAEEAGACAVMALER.V	U
			2.2e-05	R.IAEEAGACAVMALER.V + Oxidation (M)	U
992	BnaC08g15160D	0.21	4.7e-05	K.EPGLTFVVAK.F	U
			0.14	K.DQEFIEATK.E	U
			0.00085	K.GQHTYVPVTQK.G	U
			2.4e-06	K.EPVFSFWLNR.N	U
			0.015	K.EPVFSFWLNR.N + Dioxidation (W)	U
			8e-10	R.NAEDEEGGELVFGGVDPK.H	U
			2.5e-13	K.NYLDAQYYGEIAIGTPPQK.F	U
			2.8e-14	K.TVVDQYGQTILDLLLSETQPK.K	U
			6.6e-16	K.SAAIHYGTGAIAGFFSNDAVTVGDLVVK.D	U
995	BnaA06g09710D	0.4	3e-05	K.TEYGPFGNK.T	U
			1.7e-05	R.TSPPFGLEGAK.S	U
			1.5e-05	K.TGNQFSIQAPK.D	U
			0.016	R.VQLTYEDVIK.S	U
			3.2e-12	K.TTGNEDAIAALAFR.T	U
			5e-09	K.VYVGQGESGVTYVK.F	U
			0.00014	K.SIEAVYDDDQNPK.R	U
			1.4e-09	K.SIEAVYDDDQNPKR.H	U
			3e-09	K.GGNAGNPWDDGAHDGVK.K	U
			3.8e-13	K.SDGVSLSPDEYITDVTGYYK.T	U
1008	BnaA01g21430D	0.36	0.49	K.NFGTEVPMKR.A + Oxidation (M)	U
			4.9e-07	R.VVDEVVNAFGR.I	U
			7.5e-07	K.VALITGGDSGIGR.A	U
			7.2e-07	R.TNIFSYFFLTR.H	U
			3.2e-11	K.DPIAIPTDLGFDENCKR.V	U
			1.3e-06	K.EHVMDPTPQFSSSDYQPSNK.L + Oxidation (M)	U
			1.2e-19	R.IDVLINNAAEQYESNSIEEIDEPR.L	U
1012	BnaC03g42830D	0.45	2.7e-09	K.QDAEGVVSAELR.N	U
			2.3e-06	R.GVSVEQTDVAGAR.V	U
			9.2e-10	K.ITIGQALEATVHTAGK.K	U
			7.9e-07	R.AGFVEPGVATYLDPDR.G	U
			2.8e-14	K.KPVDQSDAAAIQAAEVR.A	U
			7.5e-17	R.NNPNLSTYPGGVADSVTAAAR.L	U
			9.2e-11	K.YGDVFEVSGELADRPIAPEDAR.M	U
			3e-05	R.AGFVEPGVATYLDPDRGVSVEQTDVAGAR.V	U
1046	cruciferin cru2/3 subunit, partial	0.29	2.5e-07	K.TNANAQINTLAGR.T	U
			9.9e-13	R.GLPLEVISNGYQISLEEAR.R	U
1065	BnaA06g13240D	0.19	0.0047	R.AEFQEEQAR.V	U
			0.00023	R.DTWAFLDDR.V	U
			1.6e-06	R.EVGVSPSIVGSFSR.K	U
			1.6	R.LGWTEEAMIAGSR.E + Oxidation (M)	U
			2.4e-10	R.VDSGLDLQNLIPSER.V	U
1094	BnaA06g01050D	0.16	0.038	R.DDLFNINAGIVK.N	U
			4.3e-10	K.ALAGADLVIIPAGVPR.K	U
			5.9e-16	K.LNPLVSSLSLFDIANTPGVAADVGHINTR.S	U
1104	RecName: Full=Cruciferin CRU4; AltName: Full=11S globulin; AltName: Full=12S storage protein; Contains: RecName: Full=Cruciferin CRU4 alpha chain; Contains: RecName: Full=Cruciferin CRU4 beta chain; Flags: Precursor	0.1	0.012	K.LQNQQVNR.G	U
			0.0042	K.VQGQFGVIRPPLR.Q	U
			5.7e-07	R.IEVWDHHAPQLR.C
			3.7e-05	R.FVIEPQGLYLPTFLNAGK.L	U
1108	GF14 kappa, partial	0.09	1.4e-08	K.AAQDVAVADLAPTHPIR.L	U
1119	BnaA04g28940D	0.37	4.6e-06	R.FGVSIEGER.E	U
			0.023	R.LIGLEYIVTEK.L	U
			8e-08	R.EVDIKPVESVAR.V	U
			3.3e-06	R.QCLIYDGPDANAR.L
			68	K.GGFLFMPGVPGPIQR.Q + Oxidation (M)	U
			4.9e-09	R.DGQLFHEMIQETEKR.F	U
			0.0086	R.DGQLFHEMIQETEKR.F + Oxidation (M)	U
			0.06	R.QVEAHHFCSHVNEDMR.Q	U
			23	R.QVEAHHFCSHVNEDMR.Q + Oxidation (M)	U
1132	BnaA10g03690D	0.31	1.2e-06	K.FGISIDKER.E	U
			3.3e-05	R.LIGLEYIVSEK.L	U
			3.7e-05	R.EVDIKPVESVPR.V	U
			8.7e-09	R.QCLIYDGPDANAR.L
			9.7e-09	K.GGFLFMPGVPEPIQR.Q	U
			0.0084	K.GGFLFMPGVPEPIQR.Q + Oxidation (M)	U
			1.9e-11	R.QVEAHHFCGHINEDMR.Q	U
			0.0086	R.QVEAHHFCGHINEDMR.Q + Oxidation (M)	U
1137	BnaC08g43570D	0.16	160	R.RFEDMHQK.L	U
			0.0032	R.ENQLDQVPR.M	U
			1.2e-10	K.NAFSGIDPNIIAEAFK.I	U
			6.7	R.GDVFASLAGVSQWWYNR.G + 2 Dioxidation (W)	U
			230	K.FEAGQMEVWDHTSNELQCAGVTVAR.I + Dioxidation (W); Oxidation (M)	U
1143	BnaA04g03580D	0.31	0.27	K.NVSADVAATTR.I	U
			0.0017	K.VIACVGETLEQR.E	U
			0.39	R.ALLNETNEFVGDK.V	U
			0.28	K.VASPAQAQEVHDELR.K	U
			2.5e-06	K.VASPAQAQEVHDELRK.W	U
			1.6e-05	K.ELGGQADVDGFLVGGASLKPEFIDIIK.A	U
1146	BnaA09g50780D	0.13	0.00011	R.ENQLDQVPR.M	U
			1.5e-07	R.GNSDVVIVIVLDVTNR.E	U
			4.1e-05	R.GDVFASLAGVSQWWYNR.G + 2 Dioxidation (W)	U
			2.7e-09	K.FEAGQMEVWDHTSNELQCAGVTVAR.I	U
1147	peroxiredoxin antioxidant	0.5	0.00037	K.YAHEFEQR.G	U
			1.6e-11	M.PGITLGDTVPNLEVETTHK.N	U
			4.2	K.EIIPQLNMIDPIENGPSR.A + Oxidation (M)	U
			1e-07	K.IATPVNWKPDEPVVISPAVSDEEAK.K	U
			1.1e-05	K.IATPVNWKPDEPVVISPAVSDEEAKK.L	U
			9.6e-05	K.LLGLSCDDIQSHKDWIPDIEAFTPGSK.V	U
			0.0073	K.VTYPIIADPNKEIIPQLNMIDPIENGPSR.A	U
1153	BnaA04g03580D	0.2	0.13	K.NVSADVAATTR.I	U
			1.6e-05	K.VIACVGETLEQR.E	U
			7.5e-05	R.ALLNETNEFVGDK.V	U
			0.00014	K.VASPAQAQEVHDELR.K	U
			7.3e-09	K.VASPAQAQEVHDELRK.W	U
1157	BnaC08g27300D	0.42	0.0038	K.YASDIFVK.H	U
			2.3e-05	K.FNGGGHVNHAIFWK.N + Deamidated (NQ)	U
			4.4e-07	R.LVVETTANQDPLVTK.G	U
			0.012	K.RLVVETTANQDPLVTK.G	U
			1e-09	K.MNTEGAAVQGSGWVWFGLDK.E + Oxidation (M)	U
			9.9e-05	K.GSHLVPLVGIDVWEHAYYPQYK.N	U
			5.7e-10	K.TASLPDLPYAYDALEPAISEEIMR.L	U
			5.2e-05	K.TASLPDLPYAYDALEPAISEEIMR.L + Oxidation (M)	U
1158	BnaA04g03580D	0.31	0.27	K.NVSADVAATTR.I	U
			0.0017	K.VIACVGETLEQR.E	U
			0.39	R.ALLNETNEFVGDK.V	U
			0.28	K.VASPAQAQEVHDELR.K	U
			2.5e-06	K.VASPAQAQEVHDELRK.W	U
			1.6e-05	K.ELGGQADVDGFLVGGASLKPEFIDIIK.A	U
1175	BnaCnng27850D	0.36	7.7e-06	R.HHGQEQLHK.E	U
			5.9e-08	K.ESGGGGLGGMLHR.S	U
			0.13	K.ESGGGGLGGMLHR.S + Oxidation (M)	U
			8e-12	M.ASYQNRPGAQATDEYGNPIQQLDEYGNPIGR.G + Acetyl (Protein N-term)	U
1176	BnaC05g15180D	0.3	0.092	R.YVIAGWEHK.V	U
			0.00017	K.ALFSLDSFEK.T	U
			4.9e-09	K.ALLDELEALETHLK.T	U
			2.6e-12	K.AAVGAPDALGDCPFSQR.V	U
			0.015	K.SWSVPESLPHVHGYMK.A	U
			1.2	K.SWSVPESLPHVHGYMK.A + Oxidation (M)	U
1191	BnaC04g15710D	0.11	2.8e-06	R.VSPGDVFWIPR.Y	U
			0.014	R.VSPGDVFWIPR.Y + Dioxidation (W)	U
			0.0002	K.CEDSYNIYDR.K	U
			0.031	K.ALDYDDYEPLK.Y	U
			6.3e-13	R.EAVILPSASAAPPHEDEPER.F	U
1195	BnaA07g13950D	0.06	0.00012	R.VSPGDVFWIPR.Y
			0.015	R.VSPGDVFWIPR.Y + Dioxidation (W)
			0.00056	K.CEDSYNIYDR.K
			0.00062	K.ALDYDDYEPLR.Y	U
1202	BnaA02g20640D	0.47	9.4e-06	K.VPAFEDGDLK.L	U
			2.5e-08	K.LATVLDVYEAR.L	U
			2e-06	K.NLDFELVHVELK.D	U
			2.4e-07	K.LFYGMTTDQAVVEEEEAK.L + Oxidation (M)	U
			0.17	K.LFDERPLVSEWVAEITNRPASQK.I	U
			0.0052	K.LFDERPLVSEWVAEITNRPASQK.I + Dioxidation (W)	U
			0.00023	K.YLAGETFTLTDLHHIPVIQYLLGTPTK.K	U
1204	BnaC06g20420D	0.31	0.00063	K.VVEFMAMLR.K	U
			3.5	K.VVEFMAMLR.K + 2 Oxidation (M)	U
			0.00058	R.FWVDFIDKK.M	U
			6e-06	K.NPILPSDPYQR.A	U
			1.1e-05	K.FGNFSIEAECPK.L	U
			4.6e-05	K.GVDFEYRDENLR.E	U
			5.7e-09	K.EVILLDFWPSMYGMR.T	U
			0.0084	K.EVILLDFWPSMYGMR.T + Oxidation (M)	U
			0.11	K.EVILLDFWPSMYGMR.T + Dioxidation (W)	U
1207	BnaA09g35800D	0.2	170	K.YASDIFEK.H	U
			0.022	R.LVVETTANQDPLVTK.G	U
			5.8e-08	K.TASLPDLPYAYDALEPAISEEIMR.L	U
			5.7	K.TASLPDLPYAYDALEPAISEEIMR.L + Oxidation (M)	U
1210	BnaC03g61870D	0.05	5.3e-09	K.SAFGVPEEIIGLMR.N	U
			0.0026	K.SAFGVPEEIIGLMR.N + Oxidation (M)	U
			3.5e-08	K.FGQISTVQIGDGCGGMGPYK.I	U
			1.2e-05	K.FGQISTVQIGDGCGGMGPYK.I + Oxidation (M)	U
1217	BnaA05g28000D	0.38	0.27	K.NVRPDYLK.N	U
			0.0092	K.YASEVYESECK.-	U
			0.0011	K.NLAPVNQGGGEPPK.G	U
			0.0026	K.FNGGGHVNHSIFWK.N + Deamidated (NQ)	U
			7.1e-12	K.GALGGAIDTHFGSLEGLVK.K	U
			1.2e-14	K.HHQTYVTNYNNALEQLDQAVNK.G	U
1225	cruciferin cru2/3 subunit, partial	0.49	1.4e-07	K.TNANAQINTLAGR.T	U
			3e-13	R.GLPLEVISNGYQISLEEAR.R	U
			4.6e-06	R.VFDGQVSQGQLLSIPQGFSVVK.R	U
1251	BnaA10g02240D	0.07	0.001	R.CSGFAFER.F	U
			7.5	K.LTFVVHGHGLMGK.V + Oxidation (M)	U
			4.1e-05	R.IEVWDHHAPQLR.C	U
			0.0019	R.IEVWDHHAPQLR.C + Dioxidation (W)	U
1255	BnaA08g15380D	0.07	0.0031	K.DQWKPIFANK.F	U
			5.9e-08	K.SAFGVPEEIIGLMR.N	U
			0.0017	K.SAFGVPEEIIGLMR.N + Oxidation (M)	U
			1.9e-09	K.FGQISTVQIGDGCGGMGPYK.I + Oxidation (M)	U
1263	unnamed protein product	0.3	4.5e-06	R.DQSVALSPAR.V	U
			5.3e-06	K.LPDNVDMESVK.A	U
			2.5e-06	K.LPDNVDMESVK.A + Oxidation (M)	U
			3.4e-08	K.DEVKIEVEENR.V	U
			5.4e-06	R.VVNIAAEEDQTAK.I	U
			2e-09	K.ETAEGHEIMLDVPGLK.K + Oxidation (M)	U
1286	cruciferin cru2/3 subunit, partial	0.5	1.4e-09	K.TNANAQINTLAGR.T	U
			3.9e-13	R.GLPLEVISNGYQISLEEAR.R	U
			8.1	R.GLPLEVISNGYQISLEEARR.V	U
			9.5e-07	R.VFDGQVSQGQLLSIPQGFSVVK.R	U
1292	cruciferin cru2/3 subunit, partial	0.29	6.1e-07	K.TNANAQINTLAGR.T
			1.2e-10	R.GLPLEVISNGYQISLEEAR.R	U
1296	cruciferin storage protein	0.1	4.9e-10	K.TNANAQINTLAGR.T
			2.2e-14	R.GLPLEVIANGYQISLEEAR.R	U
			1.2e-09	R.VFDGQVSQGQLLSIPQGFSVVK.R
1319	BnaA02g12330D	0.2	0.045	K.FVADGSGEYTK.L	U
			1.6e-07	K.VTVANVESGGEFTVSSADDILK.A	U
1355	BnaC06g14990D	0.49	0.66	K.LYWGDAR.E + Dioxidation (W)
			2.8	K.LDSIVMGSR.G + Oxidation (M)
			7e-08	K.IDIACLDMLDTGSR.K
			3.4e-05	K.IDIACLDMLDTGSR.K + Oxidation (M)
			5.1e-10	K.GDTLYIIHTLPTSEAESR.N
			4.4e-11	R.NALWLESGSPLIPLVEFR.E	U
			9.7e-07	R.NALWLESGSPLIPLVEFR.E + Dioxidation (W)	U
			3.5e-06	R.NALWLESGSPLIPLVEFREPK.I	U
			2.4e-17	K.WAIENLADKGDTLYIIHTLPTSEAESR.N
1357	BnaA06g18240D	0.43	0.00054	K.IFFIAWSPDTAK.V + Dioxidation (W)	U
			6.5e-10	R.YAIYDFDFVTEENCQK.S	U
			6.4e-14	K.LGEPEQSYDDFAASLPDNECR.Y	U
			25	R.ELDGIQVELQATDPTEMGLDVFK.S + Oxidation (M)	U
1375	BnaC07g50250D	0.42	0.027	K.ITMIWEK.R + Dioxidation (W); Oxidation (M)
			0.00014	K.IWNYTLDGK.Q + Dioxidation (W)	U
			3.5e-05	R.GLEGHVMEHFK.V + Oxidation (M)	U
			0.00047	K.VCDIVVQFIPK.T	U
			1.9e-05	M.ATSGTYVTEVPLK.G + Acetyl (Protein N-term)
			0.054	K.RNDEVPEPSSYMK.L + Oxidation (M)	U
1377	BnaA02g30290D	0.16	0.0011	K.LTDGTVFDSSFER.G	U
			0.04	R.GDPFEFELGSGQVIK.G	U
1404	thioredoxin-h-like-1	0.4	0.042	R.FIAPIFVELAK.K	U
			0.082	K.LIVIDFTAVWCPPCR.F	U
			0.00013	M.AATAEVIPAGEVIACHTVEDWNNK.L + Acetyl (Protein N-term)	U
1426	cruciferin precursor	0.06	0.0031	R.CSGVSFVR.Y	U
			3.6e-07	K.GLYLPSFFSTAK.L	U
			1.2e-05	R.IEVWDHHAPQLR.C	U
			4.7e-05	R.IEVWDHHAPQLR.C + Dioxidation (W)	U
1431	BnaA10g23630D	0.29	0.0013	K.CSTDTFQVR.G	U
			2.4e-05	R.GQCLTSPVCSLSIK.R	U
			9.1e-11	R.DGPDGWVPESIEIYAQGSK.S	U
			1.4e-16	R.DQISITFGDADGNQVHAER.L	U
1467	BnaAnng00480D	0.43	0.0012	K.EIVEIFKR.K	U
			3.2e-06	R.FQIALNELFK.C	U
			0.0013	R.LYTSYGCPYAQR.V	U
			9.3e-11	K.YLDNTFEGPSLFPEDQAK.R	U
			1.7e-10	K.GDPFTETAPVLDYLENSLYK.F	U
			6.9e-18	K.FDDGPFFLGQFSLVDIAYIPFIER.F	U
			1.6e-05	M.ASPSVLEHRPASLDATADPPALFDGTTR.L + Acetyl (Protein N-term)	U
1472	peroxiredoxin antioxidant	0.56	0.00041	K.YAHEFEQR.G	U
			0.12	K.LSFLYPSTTGR.N	U
			1.3e-06	K.DWIPDIEAFTPGSK.V	U
			4.2e-08	R.GVKLLGLSCDDIQSHK.D	U
			3.2e-13	M.PGITLGDTVPNLEVETTHK.N	U
			0.016	K.EIIPQLNMIDPIENGPSR.A + Oxidation (M)	U
			2.4e-08	K.IATPVNWKPDEPVVISPAVSDEEAK.K	U
			42	K.VTYPIIADPNKEIIPQLNMIDPIENGPSR.A + Oxidation (M)	U
1476	BnaA10g03690D	0.31	1.3e-06	K.FGISIDKER.E	U
			6.6e-08	R.LIGLEYIVSEK.L	U
			3e-05	R.EVDIKPVESVPR.V	U
			8.8e-09	R.QCLIYDGPDANAR.L	U
			2.7e-08	K.GGFLFMPGVPEPIQR.Q	U
			0.0033	K.GGFLFMPGVPEPIQR.Q + Oxidation (M)	U
			1.9e-11	R.QVEAHHFCGHINEDMR.Q	U
			0.00019	R.QVEAHHFCGHINEDMR.Q + Oxidation (M)	U
1481	BnaA06g21040D	0.14	0.01	M.YSLSSIISWLYQR.L + Acetyl (Protein N-term)	U
1490	BnaC05g11190D	0.2	0.022	K.ASEKPDYR.Q
			2.3e-06	K.DFGHLCQDGR.S
			6.1e-10	K.NHNADEAVDFYHR.Y	U
			1.3e-12	K.IGIAHSPAWFEPEDVEGGQR.T
			3.5e-15	R.SGFEAYVVSHNLLVSHAEAVDAFR.K
			0.00047	R.SGFEAYVVSHNLLVSHAEAVDAFRK.C
			2e-15	R.ASFPEGFMFGTATASYQVEGAVNEGCR.G
1492	BnaC01g43710D	0.29	0.0011	K.TSPPFGLEGAQK.Y	U
			0.00032	K.TQNQFSIHAPK.D	U
			0.0057	K.TTGNEDAIAALAFK.T	U
			8.3e-09	K.AGADILHQVGVHVK.A	U
			8.3e-05	K.VYVGQGESGVSYVK.F	U
			8e-06	K.GGTSWDDGAHDHVR.K	U
			5.1e-09	K.SIEAEYDDDQNPKR.H	U
			5.7e-05	R.IFGQDTDVITCLIFK.T	U
			6.6e-19	K.TLLGSEVFEVDPDDYITSAEVQSDR.I	U
1493	BnaA03g00210D	0.32	8.9e-05	R.NDQMLQLCR.M	U
			0.24	R.NDQMLQLCR.M + Oxidation (M)	U
			4e-07	R.DLIHDQTVER.I	U
			2.7e-05	M.AHTTFTPEGQK.T + Acetyl (Protein N-term)	U
			0.0017	K.LWCTELSPER.V	U
			3e-08	K.AGDVLEFDMEGVWR.E	U
			2.4e-06	K.AGDVLEFDMEGVWR.E + Oxidation (M)	U
			5.5e-20	K.VFDWVIPDQDFEALNSISDQKR.V	U
			9.2e-19	K.IPAVGLGTWQSGSQASHAVFTALLEGGYR.H	U
1496	BnaA05g31900D	0.11	4.4e-07	R.TVDEVVNAFGR.I	U
			6.7e-13	R.IDVLVNCAAEQHEVSIDEIEEAR.L	U
1512	unnamed protein product	0.25	1.9e-08	K.ELDYLVGAVANPK.K	U
			9.1e-07	K.GVSLLLPTDVVIADK.F	U
			1e-14	K.LVAGLPEGGVLLLENVR.F	U
			1.9e-13	K.LAALADVYVNDAFGTAHR.A	U
			1.3e-15	R.VDLNVPLDDNSNITDDTR.I	U
			0.0013	K.KLAALADVYVNDAFGTAHR.A	U
			1.5e-14	K.AQGHSVGSSLVEEDKLDLAK.S	U
1514	unnamed protein product	0.35	0.00026	K.GYLFPEGAAR.L	U
			42	K.ARPAAESLDDLTK.Q	U
			0.013	K.EAVAPYERPALSK.G	U
			8.1e-07	R.LPGFHCCVGSGGEK.L	U
			4.2e-07	K.EFASQGVKPGELAVISK.E	U
			2.1e-09	K.TSVPDVYAVGDVATFPLK.M	U
			3.2e-05	K.GTVASGFTAHPNGEVNEVQLK.D + Deamidated (NQ)	U
			6.8e-09	K.AAEGGGAVEEYDYLPFFYSR.S	U
			1.6e-07	R.SFDLSWQFYGDNVGDSVLFGDSNPSNPKPR.F	U
1516	myrosinase-binding protein, partial	0.14	30	R.GFTSPLFGEK.T
			0.00027	K.GTDFEFQGENR.G	U
			7.9e-05	K.TGTDFEFQGENR.G
			110	K.KGTDFEFQGENR.G	U
			4.9	K.GNEFDDVGFDGVKK.V
1525	BnaAnng21140D	0.35	3.4e-08	K.AVGNVNNIIGPALIGK.D	U
			1e-05	K.VNQIGSVTESIEAVK.M
			3.1e-13	R.IEEELGSEAVYAGANFR.K	U
			7.5e-06	K.TYDLNFKEENNNGSQK.I + Deamidated (NQ)	U
			8.5e-15	K.VTAAVPSGASTGIYEALELR.D	U
			9.4e-19	R.SGETEDTFIADLSVGLSTGQIK.T	U
			2.4e-13	K.YGQDATNVGDEGGFAPNIQENK.E
			6.3e-12	K.SFVAEYPIVSIEDPFDQDDWEHYAK.M	U
1526	BnaC02g00690D	0.33	0.015	K.AGFAGDDAPR.A
			4.8e-05	K.GEYDESGPSIVHR.K	U
			0.0074	K.IWHHTFYNELR.V + Dioxidation (W)
			1.2e-06	K.NYELPDGQVITIGAER.F
			9.8e-06	R.VAPEEHPVLLTEAPLNPK.A
			3.7	K.DLYGNIVLSGGSTMFPGIADR.M + Oxidation (M)
			3.1e-05	R.TTGIVLDSGDGVSHTVPIYEGYALPHAILR.L
1539	cruciferin	0.04	0.00033	R.CSGVSFVR.Y	U
			3.6e-07	R.IEVWDHHAPQLR.C	U
			9.2e-05	R.IEVWDHHAPQLR.C + Dioxidation (W)	U
1542	BnaA05g27910D	0.41	0.011	K.FMEYQNK.R + Oxidation (M)	U
			6.1e-05	K.ISEYVAQLR.R	U
			3.1	K.GDALYAMELALSLEK.L + Oxidation (M)	U
			7.7e-08	K.SLTGVVFEPFEEVKK.D	U
			8.6e-08	K.DMDLLVPTTPLTSLAR.H	U
			5.7e-08	K.DMDLLVPTTPLTSLAR.H + Oxidation (M)	U
			1.9e-06	K.GHGVWHFDQMLLDEQELLHAG.- + Oxidation (M)	U
			5.2e-11	K.NNDVQLVDFVESEFLGEQVEAIK.K	U
			1.2e-09	K.NNDVQLVDFVESEFLGEQVEAIKK.I	U
1550	BnaA01g21430D	0.16	1.3e-05	R.VVDEVVNAFGR.I	U
			0.056	K.VALITGGDSGIGR.A	U
			4.1e-09	R.IDVLINNAAEQYESNSIEEIDEPR.L	U
1556	BnaA08g15380D	0.07	0.00089	K.DQWKPIFANK.F	U
			4.7e-07	K.SAFGVPEEIIGLMR.N	U
			0.00024	K.SAFGVPEEIIGLMR.N + Oxidation (M)	U
			6.1e-09	K.FGQISTVQIGDGCGGMGPYK.I + Oxidation (M)	U
1567	BnaCnng32920D	0.12	3.2	K.VGEYKDYTAEK.A	U
			0.00028	K.TTVTVDVVEDTRPGQVATK.L	U
			3.7	K.TTTTEHPSAVVEETERPGIIGSVMK.A + Oxidation (M)	U
1572	BnaC07g11880D	0.11	0.0074	K.QCATPGESFSIR.G	U
			1.2e-05	K.NIYVFGGVSATER.L	U
			1.8e-06	K.GNVWDDGVHENVR.K	U
			0.37	K.AQTNDRFEDLFFYEFNSA.-	U
1573	BnaC08g30190D	0.13	0.21	K.GWNDFPQGR.W	U
			0.9	K.GWNDFPQGR.W + Dioxidation (W)	U
			0.0002	K.DEAFEIWSR.S	U
			5e-05	K.TEDGVENLFER.M	U
			0.002	R.SWANLYPEDDPSR.K	U
			0.0045	K.VWKDEAFEIWSR.S + 2 Dioxidation (W)	U
			3.1e-05	K.SSPWSELDGLQPETK.I	U
			9.7e-09	K.IPAELTAALEPIKDNEEAVK.A	U
1576	BnaA01g06010D	0.21	0.98	K.TYIDSFR.Y	U
			0.094	R.TPANQAIFR.I	U
			0.00079	R.VFEVGAVYR.A	U
			0.11	R.GEEIISGAQR.V
			0.016	K.LPLNVEDAAR.S	U
			0.01	K.YNTEFYILHR.Y	U
			1.6e-07	R.YGAPPHGGFGVGLER.V	U
			1.6e-08	K.EPLTGTTQQVEIQVR.R	U
			0.0011	R.SEADIQAGKPGANQDTR.L	U
			5e-06	K.EAGVEADPLGDLNTEVER.K	U
1579	unnamed protein product	0.12	1.8	K.NLNTDAFR.M
			0.0012	R.EYADFVFQEYGGK.V
			1.4e-07	K.GVSQAGVQFYHDLIDELKR.N	U
			0.00016	R.SGFEAYLVTHNLLNSHAEAVEAFR.Q	U
1580	BnaA04g20940D	0.1	0.0032	R.LWGENFFDPATR.K
			0.00024	K.STLTDSLVAAAGIIAQEVAGDVR.M
			0.001	R.YRVENLYEGPLDDQYATAIR.N
			4.2e-06	R.DGNEYLINLIDSPGHVDFSSEVTAALR.I
1588	myrosinase-binding protein	0.11	2.8e-05	R.NFFSADAPR.N	U
			0.00011	R.GFTSPLFGEK.T	U
			2.4e-06	R.VQLTFDDVIR.S	U
			0.00034	R.GIEQISFEYVK.N	U
			6.9e-05	K.TGTDFEFQGENK.G	U
			5.2e-07	K.TGTDFEFQGENR.G	U
			2.1e-05	R.TTFSGDVITALLFR.T	U
			2.7e-09	R.SIEVEYEGTNVQPQR.R	U
			1.5e-11	R.GTVGTNSDEFTLSSDEFITR.V	U
1595	BnaC08g19950D	0.21	2.6	R.GEAVTGPVVR.L	U
			4.6	K.AVQEYNGPR.E	U
			0.32	R.SASGNIVLYDGDR.T	U
			0.31	K.TNIEIDQIESWVK.D	U
			0.0085	R.LFKPFDELFVDSK.D	U
			44	K.LSGSEFDSFLATAEK.L	U
			130	K.LRSDYDFAHTSDAK.L	U
			3.9	K.ESSIPLITVFDKDPNNHPYVIK.F	U
1601	ribulose bisphosphate carboxylase /oxygenase small subunit	0.45	0.0043	K.EVDYLLR.N
			3.3e-05	R.IIGFDNNR.Q
			0.00014	K.TEYPNAFIR.I
			1.6e-08	R.EHGSTPGYYDGR.Y
			2.9e-09	K.LPLFGCTDSAQVLK.E
			3.9e-08	K.WIPCVEFELEHGFVYR.E
			1.8e-07	K.WIPCVEFELEHGFVYR.E + Dioxidation (W)
			1.3e-13	K.FETLSYLPDLTEVELGKEVDYLLR.N	U
1635	BnaC06g41960D	0.44	0.18	R.GVNTFSPEGR.L
			0.039	R.ITSPLLEPSSVEK.I
			0.0009	R.LFQVEYAIEAIK.L
			0.00013	K.DLSLSEAETIAVSILK.Q	U
			2.3e-10	K.AIGSGSEGADSSLQEQFNK.D
			2.4e-08	K.VAPAYHLYTPQEVEAVISR.L	U
			6.9e-06	K.VAPAYHLYTPQEVEAVISRL.-	U
			1e-10	R.FSYGEPMTVESTTQALCDLALR.F
1638	RecName: Full=Cruciferin CRU4; AltName: Full=11S globulin; AltName: Full=12S storage protein; Contains: RecName: Full=Cruciferin CRU4 alpha chain; Contains: RecName: Full=Cruciferin CRU4 beta chain; Flags: Precursor	0.08	0.00014	R.CSGFAFER.F	U
			4.6e-07	R.IEVWDHHAPQLR.C	U
			0.0067	R.IEVWDHHAPQLR.C + Dioxidation (W)	U
			2.4e-06	R.FVIEPQGLYLPTFLNAGK.L	U
1655	BnaA09g47450D	0.17	4e-05	K.GEHTYVPVTQK.G
			2.5e-06	K.EPVFSFWLNR.K
			0.023	K.EPVFSFWLNR.K + Dioxidation (W)
			6e-06	K.NYLDAQYYGEIAIGTPPQK.F
			1	K.AEDEEGGELVFGGVDPNHYK.G	U
			5.3e-16	R.KAEDEEGGELVFGGVDPNHYK.G	U
			7.1e-11	K.TVVDQYGQTILDLLLSEAQPK.K	U
			2.1e-22	K.SAAIHYGTGAIAGFFSNDAVTVGDLVVK.D
1668	BnaC03g30020D	0.58	0.0022	R.AILSPEQFR.I	U
			3.2e-06	K.GEGYDTPTDER.H	U
			6.5e-10	R.STEITCAVCDGHLGHVTK.G	U
			2.1e-11	K.FDSGCGWPAFFEGLPGAINR.A	U
			2.3e-12	K.FDSGCGWPAFFEGLPGAINR.A + Dioxidation (W)	U
			2.8e-06	K.GTEIPGTGEYDKFFEDGIFSCVGCK.T	U
1678	ribulose bisphosphate carboxylase	0.28	0.15	K.EVDYLLR.N	U
			0.0017	R.IIGFDNNR.Q
			0.0028	K.TEYPNAFIR.I	U
			1.1e-06	R.EHGSTPGYYDGR.Y	U
			2.2e-05	K.WIPCVEFELEHGFVYR.E	U
1693	BnaC08g27260D	0.19	1.1	K.APLLIGCDVR.N	U
			1.5e-07	K.EVIAVNQDPLGVQGR.K	U
			0.35	K.GQLVPHPETFPSGIK.L	U
			3.6e-05	K.YDNCFNLGIKPIER.Y	U
			0.00035	K.ETADALVSSGLADLGYIHVNIDDCWSNLLR.D	U
1709	unnamed protein product	0.44	0.035	R.SQGPDLLGK.T	U
			8.2e-05	K.VYGPHFASPK.R	U
			6e-06	K.GVAFETVPVDLMK.G	U
			2.3e-06	K.GVAFETVPVDLMK.G + Oxidation (M)	U
			5.9e-09	K.LSAVLDVYEAHLSK.S	U
			5.3e-11	K.QPAYLALQPFGTVPAVVDGDYK.I	U
			2.1e-14	K.YLAGDFVSLADLAHLPFTDYLVGPIGK.A	U

## Sheet: Table S3
Table S3. The DEPs identified during germination in seeds with high and low oil content in B. napus
Spot No.	Protein ID	Score	MP	Arabidopsis thaliana Protein name	T.Mwa	T.Pib	M.MWc	Highly expression (P<0.05)d
				Amino acids Metabolism
194	gi|674930734	403	9(7)	5-methyltetrahydropteroyltriglutamate--homocysteine methyltransferase	84430.70	5.98	84720	36L
451	gi|674883174	68	2(1)	ketol-acid reductoisomerase	37698.83	7.72	37846	24H
605	gi|209407462	146	4(3)	glutamate-cysteine ligase	56494.96	5.82	56858	36H;48H
742	gi|674884038	543	9(8)	LL-diaminopimelate aminotransferase	50412.18	6.61	50950	12H
775	gi|28972461	282	8(7)	glutamate-1-semialdehyde-2,1-aminomutase	50251.61	6.43	50562	12H
991	gi|674921921	295	8(8)	Pyridoxal biosynthesis protein PDX1.3	33184.3	5.66	33448	36L
1467	gi|674928371	503	7(7)	glutathione S-transferase L3	31848.55	5.13	31999	12H
1573	gi|674961449	237	8(6)	methylenetetrahydrofolate reductase 1	66219.65	5.61	66748	36L;48L
803	gi|674913637	325	6(6)	1-aminocyclopropane-1-carboxylate oxidase 2	36388.44	5.05	36593	48H
867	gi|253720703	268	9(7)	mercaptopyruvate sulfurtransferase 1	41508.77	5.82	41711	48H
1709	gi|219740312	456	7(7)	glutathione S-transferase PHI 9	24219.96	6.17	24205	0H
1202	gi|674936083	314	7(6)	glutathione S-transferase F3	24267.76	5.58	24253	48H
1204	gi|674954140	286	9(7)	glutathione S-transferase TAU 19	25657.71	6.36	25812	0H
				sugar and carbohydrate metabolism
360	gi|674893574	96	5(4)	FGGY family of carbohydrate kinase	63712.33	5.72	64470	36H
524	gi|8745521	423	9(8)	ribulose-1,5-bisphosphate carboxylase/oxygenase large subunit (chloroplast)	52956.06	5.87	53436	48H
1579	gi|257667367	159	4(3)	beta-glucosidase 23	59935.96	6.64	60411	36H;48H
1601	gi|17852	496	8(8)	ribulose bisphosphate carboxylase small chain 1B	20183.17	8.23	20455	48H
1678	gi|17850	174	5(4)	ribulose bisphosphate carboxylase small chain 1B	20227.2	8.23	20499	12L
126	gi|674942926	39	4(1)	pyruvate, phosphate dikinase 1	103923.41	5.62	104541	24H
296	gi|757740	243	5(4)	beta glucosidase 19	58505.09	6.21	58924	12H
297	gi|757740	259	6(5)	beta glucosidase 19	58505.09	6.21	58924	12H
307	gi|757740	666	8(8)	beta glucosidase 19	58505.09	6.21	58924	12H
331	gi|757740	796	8(8)	beta glucosidase 19	58505.09	6.21	58924	12H;36H;48H
1490	gi|674878517	592	7(7)	beta glucosidase 19	56686.58	7.99	57050	24H
1693	gi|674961742	172	5(3)	melibiase family protein	47924	4.81	48407	0H
				Cell growth/division
128	gi|674959891	172	9(5)	nodulin/glutamine synthase-like protein	90832.7	5.79	91289	24H
561	gi|674861378	233	8(3)	tubulin beta-4 chain	49893.07	4.72	50431	36L
1357	gi|674934285	268	4(3)	actin depolymerizing factor 2	19158.69	4.93	19432	36L
1526	gi|674892665	241	7(6)	actin 7	39144.8	5.21	39348	24L
				Defense/Disease
1493	gi|674921904	640	9(8)	putative aldose reductase	36573.68	6.22	36779	0H
1550	gi|674889210	167	3(3)	NAD(P)-binding Rossmann-fold superfamily protein	31508.65	6.11	31717	0H
851	gi|674889210	198	3(3)	NAD(P)-binding Rossmann-fold superfamily protein	31508.65	6.11	31717	0H
1668	gi|674911859	447	6(6)	peptide methionine sulfoxide reductase B5	15623.40	4.96	15956	12L;36L
51	gi|1655824	382	9(9)	myrosinase-binding protein 2	99463.68	5.48	99404	12L
53	gi|1655824	556	10(10)	myrosinase-binding protein 2	99463.68	5.48	99404	12L
59	gi|1655824	298	8(8)	myrosinase-binding protein 2	99463.68	5.48	99404	12H;36H
120	gi|1655824	578	10(10)	myrosinase-binding protein 2	99463.68	5.48	99404	12L
329	gi|674879441	266	6(5)	ATP-dependent zinc metalloprotease FTSH 2	78090.08	6.09	78213	24H
678	gi|674965430	885	10(10)	calcium-dependent phosphotriesterase superfamily protein	41388.51	6.22	41704	24H
744	gi|674903307	242	6(6)	1-aminocyclopropane-1-carboxylate oxidase-like protein	39676.5	6.19	39993	12L
752	gi|674901692	273	6(5)	flavonol synthase 3	48085.24	6.82	48340	36H
753	gi|674902346	416	9(7)	epithiospecifier protein	38700.1	5.3	38733	12L
754	gi|674902346	453	8(8)	epithiospecifier protein	38700.1	5.3	38733	12L
819	gi|674909315	268	6(3)	cinnamoyl-CoA:NADP oxidoreductase-like 1	35641	6.55	36074	0L
829	gi|674883436	65	6(1)	epithiospecifier protein	37903.29	5.95	37880	0H
856	gi|674856187	184	3(2)	probable aldo-keto reductase 6	37099.47	5.71	37361	12H;36H
874	gi|674883357	292	9(7)	2-oxoglutarate (2OG) and Fe(II)-dependent oxygenase-like protein	34167.95	5.83	34431	36L
903	gi|674889210	180	3(2)	NAD(P)-binding Rossmann-fold superfamily protein	31508.7	6.11	31717	0H
995	gi|674887382	620	10(10)	jacalin-like lectin domain-containing protein	31539.19	6	31520	36L;48L
1008	gi|674889210	515	7(6)	glucose and ribitol dehydrogenase homolog 1	31508.65	6.11	31717	48L
1147	gi|7381260	340	7(6)	1-Cys peroxiredoxin PER1	23912.47	5.97	24068	0H
1157	gi|674961738	410	8(8)	Iron/manganese superoxide dismutase family protein	27113.90	6.14	27154	12L
1175	gi|674877133	245	4(3)	dehydrin Rab18	15070.35	8.01	15061	0H
1176	gi|674893442	257	6(4)	dehydroascorbate reductase	23514	5.76	23613	0H
1207	gi|674905829	116	4(2)	Iron/manganese superoxide dismutase family protein	25448.79	6.21	25490	24L
1217	gi|674924862	338	6(5)	Superoxide dismutase [Mn]	25455.99	8.47	25497	24L
1319	gi|674916842	132	2(2)	thioredoxin-dependent peroxidase 1	17432.02	5.18	17535	24L
1355	gi|674925789	566	9(7)	Adenine nucleotide alpha hydrolases-like superfamily protein	17651.53	5.94	17754	12H
1375	gi|674871667	170	6(6)	polyketide cyclase/dehydrase and lipid transport superfamily protein	17464.88	6.36	17568	48H
1472	gi|7381260	387	8(6)	1-Cys peroxiredoxin PER1	23912.5	5.97	24068	36L
1496	gi|674905302	200	2(2)	NAD(P)-binding Rossmann-fold superfamily protein	31262.45	6.08	31585	48L
1516	gi|1655828	98	5(2)	myrosinase-binding protein 2	35586.50	5.8	35565	24H
1542	gi|674924853	123	5(4)	ferritin 2	28661.55	5.46	28701	12H;36H
1572	gi|674929508	136	4(3)	Nitrile-specifier protein 1	51606.14	5.62	51859	36H
1588	gi|1655824	745	9(9)	myrosinase-binding protein 2	99463.68	5.48	99404	24H
1514	gi|296511785	442	9(8)	monodehydroascorbate reductase 1	46490.06	5.81	46631	12H;48H
522	gi|674873970	656	9(9)	Mannose-binding lectin superfamily protein	48283.51	5.99	48311	12H；36H;48H
1492	gi|674873970	525	9(9)	Mannose-binding lectin superfamily protein	48283.51	5.99	48311	12H
				Signaling
370	gi|310781306	137	5(4)	thioglucoside glucohydrolase 1	62720.72	6.45	63251	0L
606	gi|672798853	38	1(1)	guanosine nucleotide diphosphate dissociation inhibitor 1	49578.58	5.7	49946	24H
1108	gi|13447110	103	1(1)	14-3-3-like protein GF14 kappa	20164.97	5.65	20266	0H
125	gi|674893968	189	4(4)	protein LOW-TEMPERATURE-INDUCED 65	64141.12	5.09	64159	12H
153	gi|674893968	147	4(4)	protein LOW-TEMPERATURE-INDUCED 65	64141.12	5.09	64159	12H
				Energy Metabolism
348	gi|674908786	146	5(4)	isocitrate lyase	64382.93	6.91	64684	48L
68	gi|674891082	68	3(1)	aconitate hydratase 1	98944.83	5.64	99452	24H
352	gi|674935685	95	3(2)	dihydrolipoamide acetyltransferase, long form protein	61377.90	7.53	61796	24H
454	gi|674938605	147	3(2)	plastidial pyruvate kinase 1	64275.40	6.09	64805	36L;48L
462	gi|674908992	276	5(5)	dihydrolipoyllysine-residue acetyltransferase component 3 of pyruvate dehydrogenase complex	60018.18	6.45	60494	12L;36L;48L
498	gi|291047806	189	7(4)	aldehyde dehydrogenase 2B4	58582.80	7.6	58723	24L
500	gi|262400756	429	7(7)	ATP synthase CF1 alpha subunit (chloroplast)	48752.74	5.28	55325	12H;36H
769	gi|674919873	533	7(7)	fructose-bisphosphate aldolase	38424.80	6.22	38743	36H
844	gi|674886808	176	3(3)	pyruvate dehydrogenase E1 beta	39544.18	5.67	39804	24H
1158	gi|674957341	169	6(3)	triosephosphate isomerase	27249.2	5.57	27460	24L
1512	gi|259662425	681	7(7)	phosphoglycerate kinase	42171.76	5.58	42202	48L
301	gi|674941667	110	5(1)	phosphoglucomutase 3	66911	5.74	67097	0L
305	gi|674891281	175	8(3)	phosphoglucomutase 3	63362.82	5.65	63551	0L
438	gi|674939959	99	3(2)	dihydrolipoyl dehydrogenase 1	53924.92	7	54176	12H;36H
663	gi|227308522	292	9(7)	alcohol dehydrogenase 1	41166.30	5.93	41824	12H
770	gi|259662425	746	7(7)	phosphoglycerate kinase	42171.76	5.58	42202	36H
1143	gi|674957341	169	6(3)	triosephosphate isomerase	27249.21	5.57	27460	0H
1153	gi|674957341	207	5(4)	triosephosphate isomerase	27249.21	5.57	27460	0H
1525	gi|674868679	827	8(8)	bifunctional enolase 2/transcriptional activator	46107.33	5.39	46364	12H
808	gi|674917644	645	8(8)	malate dehydrogenase	35788.24	6.11	36108	12H
816	gi|674914981	658	8(7)	malate dehydrogenase	35788.24	6.11	36048	12H;36H
892	gi|330728012	425	5(5)	malate dehydrogenase	50133.75	9.25	42119	12H
1094	gi|674909041	270	3(3)	malate dehydrogenase 1	35625.2	8.54	35831	0H
761	gi|674891410	492	8(8)	adenosine kinase 1	37692.00	5.28	38124	0L
				Protein metabolism
97	gi|674892330	546	6(6)	elongation factor EF-2-like protein LOS1	87253.3	5.68	88109	24H
176	gi|674895753	260	10(4)	prolyl oligopeptidase family protein	80673.61	5.41	81192	48L
211	gi|674926768	43	1(1)	heat shock protein 81-2	27359.17	5.8	27513	24H
214	gi|674965738	159	7(3)	nudix hydrolase 3	87569.49	5.23	87914	24H
265	gi|674892709	307	8(7)	zincin-like metalloproteases family protein	78446.23	5.62	78625	36L
267	gi|674885818	1026	10(10)	Luminal-binding protein 2	70506.76	5.04	70748	24H
286	gi|674879466	740	9(9)	heat shock protein 70-4	71070.50	5.13	71425	24H
292	gi|2655420	626	8(6)	heat shock cognate protein 70-1	70774.32	5.07	71129	24H
332	gi|674919492	361	9(9)	protein phosphatase 2A subunit A2	66559.28	5.09	67144	36H
407	gi|289365	144	8(3)	chaperonin-60 alpha	57692.2	4.84	57714	0H
411	gi|674957520	580	10(10)	TCP-1/cpn60 chaperonin family protein	62910.51	6.29	63271	48H
428	gi|674944991	295	8(6)	protein disulfide isomerase-like 1-2	55925.16	5	56118	12H;36H;48H
432	gi|674944991	496	9(9)	protein disulfide isomerase-like 1-2	55925.16	5	56118	12H;36H;48H
436	gi|674944991	82	4(2)	protein disulfide isomerase-like 1-2	55925.2	5	56118	36H
477	gi|674908097	201	6(4)	seryl-tRNA synthetase / serine--tRNA ligase	51298.38	6.65	51722	24H;48L
494	gi|674912426	65	4(2)	trigger factor type chaperone family protein	61098.81	5.23	61574	36L
533	gi|674881372	136	2(2)	protein high chlorophyll fluorescence 101	53068.10	5.17	53547	36L
624	gi|219732874	209	8(5)	regulatory particle triple-A ATPase 3	45448.9	5.34	45591	0L
630	gi|218573206	164	5(2)	translational initiation factor 4A-1	46646.4	5.46	46894	24H
633	gi|218573206	446	7(7)	translational initiation factor 4A-1	46646.45	5.46	46894	0L
691	gi|674954216	84	6(1)	nudix hydrolase 3	87528.24	5.08	87873	24H
918	gi|296511525	370	6(6)	heat shock protein 22	22182.43	5.58	22169	36L;48L
980	gi|1326165	628	7(7)	aspartic proteinase A1	54294.98	5.12	54944	12H
992	gi|674901714	612	9(8)	aspartic proteinase A1	64115.18	5.79	64873	12H
1263	gi|296511525	343	6(6)	heat shock protein 22	22182.43	5.58	22169	12L
1377	gi|674881237	93	2(2)	peptidyl-prolyl cis-trans isomerase FKBP15-2	18093.7	5.3	18253	24L
1404	gi|1401220	130	3(2)	thioredoxin H3	13572.86	5.17	13735	24L
1576	gi|674904854	287	10(7)	Asx tRNA synthetase (AspRS/AsnRS) class II core domain-contating protein	61675.46	6.21	62150	24H;36H
1580	gi|674892330	157	4(4)	elongation factor EF-2-like protein LOS1	87253.3	5.68	88109	24H
1595	gi|674893992	51	8(1)	protein disulfide isomerase-like 1-1	55725.7	4.82	55919	0L
1635	gi|674880423	612	8(7)	proteasome subunit alpha type-5-A	27281.91	4.65	27493	0H
1655	gi|674898012	618	8(7)	aspartic proteinase A1	65970.86	5.04	66727	12H
				Seed maturation
192	gi|674918442	411	9(7)	late embryogenesis abundant domain-containing protein	68117.69	5.93	68133	24H
1012	gi|674908838	691	8(8)	Seed maturation protein	26434.38	4.93	26418	0H
506	gi|674874856	459	8(8)	late embryogenesis abundant protein, putative / LEA protein	48752.74	5.28	48723	12H
975	gi|674922578	748	8(7)	Seed maturation protein	26680.53	4.71	26664	12L
988	gi|674855379	400	6(6)	late embryogenesis abundant protein (LEA) family protein	32330.53	5.54	32368	12L
1132	gi|674885273	414	8(8)	naphthalene 1,2-dioxygenase subunit alpha (DUF1264)	27256.31	5.79	27410	0H
1431	gi|674963782	333	4(4)	embryo-specific protein 3	21970.96	6.4	22356	0H
1476	gi|674885273	459	8(8)	naphthalene 1,2-dioxygenase subunit alpha (DUF1264)	27256.31	5.79	27410	0H
1567	gi|674874856	61	3(1)	late embryogenesis abundant protein, putative / LEA protein	48752.74	5.28	48723	12L
528	gi|674874856	207	9(4)	late embryogenesis abundant protein, putative / LEA protein	48752.7	5.28	48723	36H;48H
				Storage proteins
629	gi|674900495	56	2(1)	12S seed storage protein CRD	54789.00	6.65	55439	24H
915	gi|674923348	319	5(5)	12S seed storage protein CRD	49151.47	5.91	49349	0H
1046	gi|17803	202	2(2)	12S seed storage protein CRA1	12007.42	9.3	12000	48H
1104	gi|461841	148	4(4)	cruciferin 2	51376.9	7.7	51630	0H
1137	gi|674923348	140	5(2)	12S seed storage protein CRD	49151.47	5.91	49349	36L
1146	gi|674900495	246	4(4)	12S seed storage protein CRD	54789	6.65	55439	36L
1191	gi|674917424	237	5(5)	cupin domain-containing protein	52429.7	5.78	52624	12H
1195	gi|674928869	118	4(4)	cupin domain-containing protein	52119.45	6	52314	12H
1210	gi|674897448	253	4(4)	cupin family protein	64772.9	5.36	65302	0H
1225	gi|17803	256	3(3)	12S seed storage protein CRA1	12007.4	9.3	12000	12L;36L;48L
1251	gi|674943446	113	4(3)	cruciferin 2	52234.19	7.66	52600	36L
1286	gi|17803	363	4(3)	12S seed storage protein CRA1	12007.42	9.3	12000	36L;48L
1292	gi|17803	180	2(2)	12S seed storage protein CRA1	12007.42	9.3	12000	36L
1296	gi|762920	323	3(3)	12S seed storage protein CRA1	54290.73	8.72	54542	36L;48L
1426	gi|167134	172	4(4)	12S seed storage protein CRA1	53742.13	6.84	53994	36L;48L
1539	gi|17811	144	3(3)	12S seed storage protein CRA1	53758.09	6.84	54010	36L;48L
1638	gi|461841	190	4(4)	cruciferin 2	51376.91	7.7	51630	12H;36L;48L
249	gi|674928869	194	4(4)	cupin domain-containing protein	52119.45	6	52314	36H
1255	gi|674908237	217	4(4)	cupin family protein	61958.72	5.52	62489	36L;48L
1556	gi|674908237	213	4(4)	cupin family protein	61958.72	5.52	62489	36H;48H
				Unknown function
242	gi|674940618	256	5(4)	CAP160 protein	58663.3	5.85	58628	0L
270	gi|674882172	512	8(8)	CAP160 protein	58697.41	5.99	58662	12H
474	gi|674958886	100	5(3)	uncharacterized protein	37873.23	4.6	37965	36L
1119	gi|674864046	298	9(6)	lipoprotein (DUF1264)	27024.83	5.69	27179	0H
1481	gi|674933043	45	1(1)	unknown, partial	10274.92	9.51	10382	12H
1065	gi|674906341	204	5(4)	ubiquinone biosynthesis COQ9-like protein	33877.5	7.75	33970	36H;48H
a, Score, Mascot score, which is the summed score for the individual peptides, e.g. peptide masses and peptide fragment ion masses, for all peptides matching a given protein. The Mascot Score is a statistical score for how well the experimental data match the database sequence; b, MP, the number of peptide matched with protein when searched by Mascot database search software ( number of the match…

## Sheet: Table S4
Table S4. Corresponding Arabidopsis homologous genes and STRING abbreviations of DEPs.
Spot no.	Identified Protein name	Protein ID	Chr	STRING symbol	Arabidopsis thilana locus tag
	Amino Acids Metabolism
194	BnaC02g07610D	gi|674930734	C02	ATMS1	AT5G17920
451	BnaA09g55140D	gi|674883174	A09	AT3G58610	AT3G58610
605	BnaC07g37950D	gi|209407462	C07	GSH1	AT4G23100
742	BnaA08g11470D	gi|674884038	A08	DAP	AT4G33680
775	BnaA06g22720D	gi|28972461	A06	GSA1	AT5G63570
991	BnaA03g00380D	gi|674921921	A03	RSR4	AT5G01410
1467	BnaAnng00480D	gi|674928371	Unclear	GSTL3	AT5G02790
1573	BnaC08g30190D	gi|674961449	C08	MTHFR1	AT3G59970
803	BnaC09g13570D	gi|674913637	C09	F24O1.10	AT1G62380
867	BnaC06g19960D	gi|253720703	C06	MST1	AT1G79230
1709	BnaA03g14140D	gi|219740312	A03	GSTF9	AT2G30860
1202	BnaA02g20640D	gi|674936083	A02	GSTF3	AT2G02930
1204	BnaC06g20420D	gi|674954140	C06	GSTU19	AT1G78380
	Sugar and carbohydrate metabolism
360	BnaA03g50080D	gi|674893574	A03	AT4G30310	AT4G30310
524	BnaA01g34300D	gi|8745521	A01		ArthCp030
1579	BnaA03g30810D	gi|257667367	A03	PYK10	AT3G09260
1601	ribulose bisphosphate carboxylase /oxygenase small subunit	gi|17852	Unclear	RBCS1B	AT5G38430
1678	BnaC04g30810D	gi|17850	C04	RBCS1B	AT5G38430
126	BnaA03g41960D	gi|674942926	A03	PPDK	AT4G15530
296	BnaC01g43700D	gi|757740	C01	BGLU19	AT3G21370
297	BnaC01g43700D	gi|757740	C01	BGLU19	AT3G21370
307	BnaC01g43700D	gi|757740	C01	BGLU19	AT3G21370
331	BnaC01g43700D	gi|757740	C01	BGLU19	AT3G21370
1490	BnaC05g11190D	gi|674878517	C05	BGLU19	AT3G21370
1693	BnaC08g27260D	gi|674961742	C08	AT3G56310	AT3G56310
	Cell growth/division
128	BnaC08g24280D	gi|674959891	C08	NodGS	AT3G53180
561	BnaCnng62490D	gi|674861378	Unclear	TUB4	AT5G44340
1357	BnaA06g18240D	gi|674934285	A06	ADF2	AT3G46000
1526	BnaC02g00690D	gi|674892665	C02	ACT7	AT5G09810
	Defense/Disease
1493	BnaA03g00210D	gi|674921904	A03	AT5G01670	AT5G01670
1550	BnaA01g21430D	gi|674889210	A01	AT1G54870	AT1G54870
851	BnaA01g21430D	gi|674889210	A01	AT1G54870	AT1G54870
1668	BnaC03g30020D	gi|674911859	C03	MSRB5	AT4G04830
51	BnaC06g09330D	gi|1655824	C06	MBP2	AT1G52030
53	BnaC06g09330D	gi|1655824	C06	MBP2	AT1G52030
59	BnaC06g09330D	gi|1655824	C06	MBP2	AT1G52030
120	BnaC06g09330D	gi|1655824	C06	MBP2	AT1G52030
214	BnaA07g20210D	gi|674965738	A07	NUDT3	AT1G79690
329	BnaC04g54290D	gi|674879441	C04	VAR2	AT2G30950
678	BnaA07g17130D	gi|674965430	A07	AT3G57020	AT3G57020
744	BnaA04g17890D	gi|674903307	A04	AT2G25450	AT2G25450
752	BnaA02g33780D	gi|674901692	A02	FLS3	AT5G63590
753	BnaC06g10450D	gi|674902346	C06	ESR	AT1G54040
754	BnaC06g10450D	gi|674902346	C06	ESR	AT1G54040
819	BnaC04g44000D	gi|674909315	C04	CRL1	AT2G33590
829	BnaAnng10080D	gi|674883436	Unclear	ESR	AT1G54040
856	BnaAnng34370D	gi|674856187	Unclear	AT1G60750	AT1G60750
874	BnaA06g08960D	gi|674883357	A06	AT1G14120	AT1G14120
903	BnaA01g21430D	gi|674889210	A01	AT1G54870	AT1G54870
995	BnaA06g09710D	gi|674887382	A06	AT3G21380	AT3G21380
1008	BnaA01g21430D	gi|674889210	A01	AT1G54870	AT1G54870
1147	BnaC06g14670D	gi|7381260	A08	PER1	AT1G48130
1157	BnaC08g27300D	gi|674961738	C08	AT3G56350	AT3G56350
1175	BnaCnng27850D	gi|674877133	Unclear	ATDI8	AT5G66400
1176	BnaC05g15180D	gi|674893442	C05	DHAR1	AT1G19570
1207	BnaA09g35800D	gi|674905829	A09	AT3G56350	AT3G56350
1217	BnaA05g28000D	gi|674924862	A05	MSD1	AT3G10920
1319	BnaA02g12330D	gi|674916842	A02	TPX1	AT1G65980
1355	BnaC06g14990D	gi|674925789	C06	AT3G53990	AT3G53990
1375	BnaC07g50250D	gi|674871667	C07	AT4G23680	AT4G23680
1472	BnaC06g14670D	gi|7381260	A08	PER1	AT1G48130
1496	BnaA05g31900D	gi|674905302	A05	AT3G05260	AT3G05260
1516	BnaC06g09330D	gi|1655828	C06	MBP2	AT1G52030
1542	BnaA05g27910D	gi|674924853	A05	FER2	AT3G11050
1572	BnaC07g11880D	gi|674929508	C07	NSP1	AT3G16400
1588	BnaC06g09330D	gi|1655824	C06	MBP2	AT1G52030
606	BnaC04g03340D	gi|672798853	C04	GDI1	AT2G44100
1514	BnaA09g33250D	gi|296511785	A09	MDAR1	AT3G52880
522	BnaC01g43710D	gi|674873970	C01	AT3G21380	AT3G21380
1492	BnaC01g43710D	gi|674873970	C01	AT3G21380	AT3G21380
	Signaling
370	BnaC02g40420D	gi|310781306	C02	TGG1	AT5G26000
1108	BnaC09g06980D	gi|13447110	C09	AT5G65430.3	AT5G65430
125	BnaA03g12660D	gi|674893968	A03	LTI65	AT5G52300
153	BnaA03g12660D	gi|674893968	A03	LTI65	AT5G52300
	Energy Metabolism
348	BnaC03g42310D	gi|674908786	C03	ICL	AT3G21720
68	BnaC03g62580D	gi|674891082	C03	F4B14.100	AT4G35830
352	BnaA05g25500D	gi|674935685	A05	AT3G13930	AT3G13930
454	BnaC03g43100D	gi|674938605	C03	PKP-ALPHA	AT3G22960
462	BnaA06g00560D	gi|674908992	A06	AT1G54220	AT1G54220
498	BnaA06g16950D	gi|291047806	A06	ALDH2B4	AT3G48000
500	ATP synthase CF1 alpha subunit (chloroplast)	gi|262400756	Unclear		ArthCp007
769	BnaC06g14270D	gi|674919873	C06	FBA8	AT3G52930
844	BnaC03g16370D	gi|674886808	C03	MAB1	AT5G50850
1158	BnaA04g03580D	gi|674957341	A04	TPI	AT3G55440
1512	BnaA07g20290D	gi|259662425	A07	PGK	AT1G79550
301	BnaC08g06210D	gi|674941667	C08	PGM3	AT1G23190
305	BnaA08g20600D	gi|674891281	A08	PGM3	AT1G23190
438	BnaA06g04090D	gi|674939959	A06	mtLPD1	AT1G48030
663	BnaA07g33310D	gi|227308522	A07	ADH1	AT1G77120
770	BnaA07g20290D	gi|259662425	A07	PGK	AT1G79550
1143	BnaA04g03580D	gi|674957341	A04	TPI	AT3G55440
1153	BnaA04g03580D	gi|674957341	A04	TPI	AT3G55440
1525	BnaAnng21140D	gi|674868679	Unclear	LOS2	AT2G36530
808	BnaA08g27880D	gi|674917644	A08	c-NAD-MDH1	AT1G04410
816	BnaC05g02530D	gi|674914981	C05	c-NAD-MDH1	AT1G04410
892	BnaA06g38600D	gi|330728012	A06	MDH	AT3G47520
1094	BnaA06g01050D	gi|674909041	A06	mMDH1	AT1G53240
761	BnaA01g32050D	gi|674891410	A01	At3g09820	AT3G09820
	Protein metabolism
97	BnaA04g20940D	gi|674892330	A04	LOS1	AT1G56070
176	BnaC06g03570D	gi|674895753	C06	AT1G50380	AT1G50380
211	BnaC02g13140D	gi|674926768	C02	HSP81-3	AT5G56030
265	BnaC02g00250D	gi|674892709	C02	AT5G10540	AT5G10540
267	BnaA03g17100D	gi|674885818	A03	BIP2	AT5G42020
286	BnaC01g38510D	gi|674879466	C01	HSP70	AT3G12580
292	BnaC04g42010D	gi|2655420	C04	HSC70-1	AT5G02500
332	BnaA06g33370D	gi|674919492	A06	PP2AA2	AT3G25800
407	BnaC04g16310D	gi|289365	C04	CPN60A	AT2G28000
411	BnaC03g37960D	gi|674957520	C03	Cpn60beta2	AT3G13470
428	BnaC06g38200D	gi|674944991	C06	PDIL1-2	AT1G77510
432	BnaC06g38200D	gi|674944991	C06	PDIL1-2	AT1G77510
436	BnaC06g38200D	gi|674944991	C06	PDIL1-2	AT1G77510
477	BnaC02g39740D	gi|674908097	C02	AT5G27470	AT5G27470
494	BnaA02g09180D	gi|674912426	A02	AT5G55220	AT5G55220
533	BnaA03g59020D	gi|674881372	A03	HCF101	AT3G24430
624	BnaA10g12010D	gi|219732874	A10	RPT3	AT5G58290
630	BnaC03g70070D	gi|218573206	C03	EIF4A-2	AT3G13920
633	BnaC03g70070D	gi|218573206	C03	EIF4A-2	AT3G13920
691	BnaC06g19660D	gi|674954216	C06	NUDT3	AT1G79690
918	BnaC03g28860D	gi|296511525	C03	ATHSP22.0	AT4G10250
980	BnaC08g41720D	gi|1326165	C08	APA1	AT1G11910
992	BnaC08g15160D	gi|674901714	C08	APA1	AT1G11910
1263	BnaC03g28860D	gi|296511525	C03	ATHSP22.0	AT4G10250
1377	BnaA02g30290D	gi|674881237	A02	FKBP15-2	AT5G48580
1404	BnaA09g16230D	gi|1401220	A09	TRX3	AT5G42980
1576	BnaA01g06010D	gi|674904854	A01	AT4G31180	AT4G31180
1580	BnaA04g20940D	gi|674892330	A04	LOS1	AT1G56070
1595	BnaC08g19950D	gi|674893992	C08	PDIL1-1	AT1G21750
1635	BnaC06g41960D	gi|674880423	C06	PAE1	AT1G53850
1655	BnaA09g47450D	gi|674898012	A09	APA1	AT1G11910
	Seed maturation
192	BnaC04g48420D	gi|674918442	C04	AT2G42560	AT2G42560
1012	BnaC03g42830D	gi|674908838	C03	AT3G22490	AT3G22490
506	BnaCnng32920D	gi|674874856	Unclear	AT3G53040	AT3G53040
975	BnaA05g17150D	gi|674922578	A05	AT3G22490	AT3G22490
988	BnaAnng35040D	gi|674855379	A05	AT3G17520	AT3G17520
1132	BnaA10g03690D	gi|674885273	A10	AT1G05510	AT1G05510
1431	BnaA10g23630D	gi|674963782	A10	ATS3	AT5G07190
1476	BnaA10g03690D	gi|674885273	A10	AT1G05510	AT1G05510
	Storage proteins
1567	BnaCnng32920D	gi|674874856	Unclear	AT3G53040	AT3G53040
528	BnaCnng32920D	gi|674874856	Unclear	AT3G53040	AT3G53040
629	BnaA09g50780D	gi|674900495	A09	AT1G03890	AT1G03890
915	BnaC08g43570D	gi|674923348	C08	AT1G03890	AT1G03890
1046	BnaC07g48660D	gi|17803	C07	CRA1	AT5G44120
1104	BnaC05g02160D	gi|461841	C05	CRU2	AT1G03880
1137	BnaC08g43570D	gi|674923348	C08	AT1G03890	AT1G03890
1146	BnaA09g50780D	gi|674900495	A09	AT1G03890	AT1G03890
1191	BnaC04g15710D	gi|674917424	C04	AT2G28490	AT2G28490
1195	BnaA07g13950D	gi|674928869	A07	AT2G28490	AT2G28490
1210	BnaC03g61870D	gi|674897448	C03	AT4G36700	AT4G36700
1225	BnaC07g48660D	gi|17803	C07	CRA1	AT5G44120
1251	BnaA10g02240D	gi|674943446	A10	CRU2	AT1G03880
1286	BnaC07g48660D	gi|17803	C07	CRA1	AT5G44120
1292	BnaC07g48660D	gi|17803	C07	CRA1	AT5G44120
1296	BnaA02g22500D	gi|762920	A02	CRA1	AT5G44120
1426	BnaA02g22500D	gi|167134	A02	CRA1	AT5G44120
1539	BnaA02g22500D	gi|17811	A02	CRA1	AT5G44120
1638	BnaC05g02160D	gi|461841	C05	CRU2	AT1G03880
249	BnaA07g13950D	gi|674928869	A07	AT2G28490	AT2G28490
1255	BnaA08g15380D	gi|674908237	A08	AT4G36700	AT4G36700
1556	BnaA08g15380D	gi|674908237	A08	AT4G36700	AT4G36700
	Unknown funtional
242	BnaC07g39780D	gi|674940618	C07	AT4G25580	AT4G25580
270	BnaA03g47530D	gi|674882172	A03	AT4G25580	AT4G25580
474	BnaA04g09420D	gi|674958886	A04	AT5G39570	AT5G39570
1119	BnaA04g28940D	gi|674864046	A04	AT2G31985	AT2G31985
1481	BnaA06g21040D	gi|674933043	A06	AT2G17940	AT2G17940
1065	BnaA06g13240D	gi|674906341	A06	AT1G19140	AT1G19140
Bolded font represents the genes that annotated as seed germination in NCBI database. Italic font represents the genes that annotated as seed specific in NCBI database.

## Sheet: Table S5
Table S5. Expression pattern of DEPs in germination seeds with high and low oil content.
Spot No.	H0	L0	H12	L12	H24	L24	H36	L36	H48	L48	K-mean cluster
Amino Acids Metabolism
194	0.50461	0.57826	0.261411	0.517454	0.408101	0.682935	1.54387	2.02063	1.61106	2.61485	Patterns Ⅱ
451	1.24385	0.581863	0.503627	0.434428	0.759228	0.431936	2.3989	1.45063	2.06068	2.17488	Patterns Ⅲ
605	0.692462	1.11423	0.672767	1.07809	0.937651	0.366506	2.61801	0.517077	3.17773	1.47936	Patterns Ⅰ
742	0.402732	0.32429	0.528637	0.374392	0.74448	0.241388	2.23179	0.840995	2.36221	1.22649	Patterns Ⅲ
775	0.573088	0.510995	0.647549	0.408804	0.815817	0.413181	2.49743	1.10862	2.34565	2.2115	Patterns Ⅲ
991	10.917	3.74608	0.677027	1.58497	0.519791	0.924483	1.4351	1.76943	1.48257	1.87685	Patterns Ⅴ
1467	1.60401	0.80553	1.30442	0.63601	0.84229	0.378087	2.08241	0.912525	1.60896	0.863731	Patterns Ⅲ
1573	0.84701	0.56769	0.228964	0.495125	0.560535	0.652678	1.65796	2.11821	2.46379	4.74112	Patterns Ⅲ
803	1.59233	0.467971	0.43143	0.578699	0.778751	0.405043	2.67872	1.17534	3.54618	1.22788	Patterns Ⅰ
867	0.811397	0.360892	0.220762	0.444519	0.646722	0.402723	2.39974	1.30907	4.08799	1.89505	Patterns Ⅰ
1709	1.77344	1.58455	0.74541	0.825178	0	0	0	0	0	0	Patterns Ⅱ
1202	0.991232	0.526752	0.621096	0.431788	0.653201	0.319244	1.95021	0.8289	2.85253	1.31371	Patterns Ⅰ
1668	3.53832	3.60604	0.135047	2.68782	0.142448	1.39035	0.355877	3.47948	0.742145	2.1833	Patterns Ⅳ
1204	0.571564	0.559521	0.434418	0.533503	0.644928	0.461065	1.89446	1.38955	1.93687	2.70118	Patterns Ⅲ
Sugar and carbohydrate metabolism
360	0.602553	0.475335	0.685031	0.532856	0.731423	0.358883	2.39576	0.783272	3.42753	1.43214	Patterns Ⅰ
524	0.260467	0.261395	0.209146	0.168285	0.456373	0.148394	1.91266	0.443891	4.98677	2.12809	Patterns Ⅰ
1579	1.63481	0.255595	1.9959	0.337	1.01512	0.155422	2.64326	0.494386	1.29681	0.444849	Patterns Ⅵ
1601	0.342191	0.289724	0.193354	0.236369	0.456241	0.171186	1.62975	0.465334	4.23032	1.71941	Patterns Ⅰ
1678	1.66428	0.61994	0.351059	3.29533	0.452164	0.356908	1.39377	0.913028	3.39086	1.90527	Patterns Ⅰ
126	0.397952	0.417186	0.554221	0.397699	0.722047	0.455757	2.48077	1.47186	2.87835	1.58152	Patterns Ⅰ
296	1.79853	0.485662	1.17288	0.510262	0.429848	0.33522	1.69958	0.966298	2.41993	2.10011	Patterns Ⅲ
297	0.206939	0.237107	1.75409	0.457599	0.423752	0.296206	1.76922	0.863617	2.63999	1.73707	Patterns Ⅰ
307	0.192055	0.23102	1.31442	0.569584	0.416224	0.251643	1.68231	0.689884	3.28155	1.89838	Patterns Ⅰ
331	0.838373	0.420502	2.20967	0.187188	1.06173	0.121812	2.76051	0.377059	1.44993	0.505842	Patterns Ⅲ
1490	1.2205	0.671207	0.694796	0.456685	0.792693	0.17847	2.20105	1.28725	2.08474	1.69184	Patterns Ⅲ
1693	5.316	1.36424	0.680969	1.45959	0.416996	0.931829	1.32538	2.16712	0	0	Patterns Ⅳ
Cell growth/division
128	3.58879	0.985185	0.696079	0.940129	0.732327	0.490855	2.18735	1.61295	1.94036	1.70479	Patterns Ⅳ
561	0.682085	0.391242	0.177964	0.381418	0.454787	0.619394	1.47723	1.79911	2.10716	3.21177	Patterns Ⅲ
1357	4.16835	1.43659	0.449451	1.17458	0.449657	0.751985	1.48493	2.25738	1.33152	2.00326	Patterns Ⅳ
1526	0.771958	0.773715	0.658438	0.647737	0.642438	0.540389	2.23501	1.19565	2.01819	1.95848	Patterns Ⅲ
Defense/Disease
1493	1.26374	1.46921	1.23408	1.14726	0.754542	0.591719	1.94625	1.57842	1.15389	1.1464	Patterns Ⅵ
1550	1.34483	2.38256	1.26409	1.74884	0.639766	0.863508	1.54259	1.89821	0.689035	1.13796	Patterns Ⅵ
851	1.61001	1.1186	0.695611	0.570011	0.857484	0.472364	1.83523	1.60635	2.52646	1.05426	Patterns Ⅲ
51	0	0	0.492692	1.36681	0.165152	1.25298	0.924956	2.68783	0.733006	2.24433	Patterns Ⅱ
53	0.531489	1.6237	0.33887	1.10923	0.28507	0.955959	0.926125	2.583	0.806409	2.32257	Patterns Ⅱ
59	0.791243	0.608614	0.874233	0.247614	0.657566	0.26899	2.3958	0.80429	2.32514	1.57544	Patterns Ⅲ
120	1.10837	1.63926	0.322401	1.67152	0.44336	0.830074	1.53736	1.37822	2.09033	2.83264	Patterns Ⅲ
214	0.818814	0.5065	1.05978	0.868369	0.66228	0.46763	1.97386	0.903037	1.82443	1.78654	Patterns Ⅲ
329	0	0	0.539162	1.17402	0.595398	0.439175	2.32912	0.88206	0	0	Patterns Ⅱ
678	1.00161	0.906365	0.984723	0.578994	0.709082	0.468602	2.14955	1.35549	1.54172	1.56009	Patterns Ⅲ
744	2.18958	2.6507	0.416862	2.48995	0.488849	1.03463	1.27391	2.01665	1.62818	2.31454	Patterns Ⅵ
752	1.1536	0.383418	1.19209	0.308506	0.845345	0.225055	2.65471	0.748246	2.23294	1.29666	Patterns Ⅲ
753	1.53111	3.61094	0.296425	2.88357	0.289513	1.17523	0.991575	0.854639	1.33753	1.39407	Patterns Ⅱ
754	0.618189	3.95252	0.185796	3.66971	0.205072	1.26475	0.575268	2.62142	0.51998	0.538055	Patterns Ⅱ
819	0.911831	0.861906	0.861162	0.660359	0.678865	0.441799	1.98378	1.21115	1.83439	1.62036	Patterns Ⅲ
829	0.738151	0.804063	0.686554	0.63362	0.653935	0.466277	2.12109	1.09939	2.58368	2.07554	Patterns Ⅰ
856	0.491385	0.495995	0.808454	0.302528	1.07022	0.166436	3.16985	0.578012	3.51274	1.35287	Patterns Ⅰ
874	2.64003	1.63017	0.683368	0.990057	0.54421	1.72211	1.35563	2.13224	1.47435	3.6471	Patterns Ⅵ
903	2.36486	1.1219	0.590571	0.919955	0.648105	0.491626	1.76577	1.37053	2.3531	1.16373	Patterns Ⅲ
995	1.10928	4.28996	0.948771	2.99591	0.369792	1.11436	0.72234	2.49862	0.270846	0.820298	Patterns Ⅱ
1008	1.32575	2.15066	1.52881	1.75346	0.665068	0.88159	1.50479	2.14754	0.293514	0.933448	Patterns Ⅵ
1147	1.43517	1.69032	0.30187	0.371545	0.733573	0.666943	1.98279	1.18993	1.55481	1.15379	Patterns Ⅲ
1157	1.99018	2.28377	0.750885	1.68032	0.568213	0.742214	1.42253	2.0952	1.34393	1.31711	Patterns Ⅵ
1175	1.39178	1.7174	1.01838	1.2769	0.706068	0.658114	2.0989	1.76296	1.20904	1.57289	Patterns Ⅲ
1176	0.65118	0.82218	0.996617	0.91056	0.727891	0.366916	1.91021	1.02272	2.83188	1.92545	Patterns Ⅰ
1207	1.8976	1.1799	0.282433	0.714025	0.649569	0.574603	1.99438	1.72622	2.39191	2.12139	Patterns Ⅲ
1217	1.76398	1.75748	0.626526	1.27402	0.663979	0.631493	1.54496	1.77876	2.16199	1.58958	Patterns Ⅲ
1319	2.46452	1.76334	0.524944	0.760731	0.552493	0.6277	1.79423	1.23268	1.54589	1.91113	Patterns Ⅵ
1355	1.63364	0.71277	1.2494	0.657089	0.911695	0.395306	2.57485	0.998293	2.10715	1.23779	Patterns Ⅲ
1375	0.383178	0.296975	0.0549934	0.170765	0.560478	0.194056	2.01697	0.543547	4.47937	2.03063	Patterns Ⅲ
1472	1.15961	2.75562	0.931469	1.55375	0.464242	0.915711	1.07672	2.02293	0.698859	1.24032	Patterns Ⅱ
1496	1.43376	2.05347	1.64444	1.67257	0.748777	0.796973	1.77644	2.08717	0.432621	1.02107	Patterns Ⅵ
1516	0.387806	0.346076	0.625893	0.497769	0.768532	0.52154	2.43676	1.27094	2.47915	2.57504	Patterns Ⅰ
1542	1.09889	0.578296	1.08995	0.416916	0.840813	0.290911	2.60031	0.586159	1.78736	1.00075	Patterns Ⅲ
1572	0.431476	0.279636	0.435541	0.374878	0.653384	0.27797	2.48286	0.822104	3.04074	1.95152	Patterns Ⅰ
1588	0.198005	0.486302	0.67728	0.72244	0.578043	0.392872	1.83236	1.08019	1.57134	1.51771	Patterns Ⅲ
606	1.39262	1.0703	0.211409	0.2532	0.779352	0.532129	2.47196	1.25077	2.32562	2.27604	Patterns Ⅲ
1514	0.736254	0.439289	0.331982	0.171791	0.788068	0.282873	2.62471	0.744479	3.3846	1.55678	Patterns Ⅰ
522	2.37113	0.406163	2.57953	0.27773	1.01389	0.123745	2.32174	0.342811	0.836436	0.224756	Patterns Ⅵ
1492	1.23348	0.640928	1.05498	0.502563	0.660635	0.399047	2.02737	1.09013	1.62929	1.44646	Patterns Ⅲ
Signaling
370	0.448474	0.526128	0.682776	0.594433	0.649577	0.466897	2.03573	1.02603	2.17667	1.85818	Patterns Ⅲ
1108	1.30132	1.42282	0.79204	0.855149	0.989154	0.611905	2.00372	1.08235	1.88032	1.64706	Patterns Ⅲ
125	0.383019	0.260157	0.732816	0.407199	0.490989	0.46005	2.04734	1.25319	2.7016	2.99468	Patterns Ⅰ
153	1.02519	0.564273	0.941808	0.363695	0.890229	0.326319	3.24925	1.3537	1.91864	1.51858	Patterns Ⅲ
Energy Metabolism
348	1.11126	0.699604	0.256143	0.377381	0.38047	0.430348	1.75523	1.11989	1.76796	3.85677	Patterns Ⅲ
68	0.369554	0.394694	0.48839	0.355795	0.615064	0.392908	1.89317	1.16848	1.71855	1.66506	Patterns Ⅲ
352	0.831545	0.625778	0.663448	0.497975	0.686708	0.535088	2.14716	1.12612	2.00435	2.14268	Patterns Ⅲ
454	1.61631	3.42813	0.516418	2.90889	0.279846	1.45141	0.8093	3.25735	0.624759	2.64547	Patterns Ⅱ
462	0.789792	4.49165	0.138689	2.78637	0.108441	1.39531	0.311497	3.55052	0.56791	1.78677	Patterns Ⅱ
498	0.656643	0.913649	0.77435	0.925015	0.59069	0.471455	1.85362	1.43436	2.41115	1.53364	Patterns Ⅲ
500	2.48988	0.408192	2.15165	0.48133	0.90389	0.219949	1.99507	0.478732	1.41076	0.302464	Patterns Ⅵ
769	0.642116	0.488855	0.845622	0.507186	0.971908	0.352806	2.95561	1.088	2.8518	1.46913	Patterns Ⅰ
844	0.743831	0.550839	0.612283	0.540645	0.698936	0.511495	1.94561	1.24352	1.77446	1.97253	Patterns Ⅲ
1158	3.7175	1.7839	0.78753	1.13099	0.737224	0.648075	1.86103	1.53657	1.51898	1.68606	Patterns Ⅳ
1512	0.390229	1.03071	0.41815	0.757607	0.571694	0.651095	1.82079	1.48446	1.37433	2.81599	Patterns Ⅱ
301	1.35292	0.553943	0.490741	0.447824	0.833238	0.501736	2.30219	1.13455	2.13545	2.24404	Patterns Ⅲ
305	2.36877	0.974367	0.551598	0.547284	0.680506	0.495918	1.66831	1.45098	2.17572	2.12322	Patterns Ⅲ
438	1.22137	0.650647	0.742995	0.296416	0.817855	0.245825	2.21711	0.682235	2.45132	1.0433	Patterns Ⅲ
663	0.818237	0.319232	0.970508	0.345876	0.812073	0.320478	2.47419	0.901421	2.21334	1.90809	Patterns Ⅲ
770	0.760506	0.580106	0.873877	0.330825	0.94061	0.29175	2.77284	0.730823	2.59737	1.21092	Patterns Ⅰ
1143	1.40982	2.11112	1.55158	1.47065	0.647721	0.64755	1.45774	1.48391	1.13241	0.982006	Patterns Ⅵ
1153	1.69545	1.88301	1.08826	1.237	0.744237	0.636916	1.54625	1.14643	1.08035	1.28236	Patterns Ⅵ
1525	0.319919	0.32854	0.557475	0.246264	0.864487	0.413367	2.45816	0.977499	2.64789	2.19272	Patterns Ⅰ
808	0.562199	0.401503	0.548892	0.283152	0.917856	0.299266	2.67213	0.914999	2.60126	1.6087	Patterns Ⅰ
816	0.537508	0.464106	0.639729	0.317409	0.978701	0.317222	2.77156	0.872095	2.64176	1.55924	Patterns Ⅰ
892	1.20571	0.651417	0.892198	0.535875	1.01836	0.351482	2.76001	0.96412	2.47553	1.19535	Patterns Ⅲ
1094	2.39496	1.0892	0.915653	0.989723	0.690241	0.684185	2.03732	1.69802	1.68043	1.66809	Patterns Ⅵ
761	0.426014	0.488338	0.459048	0.441183	0.850792	0.342771	2.55293	1.23193	2.47629	1.73276	Patterns Ⅰ
Protein metabolism
97	0.386013	0.414513	0.579107	0.334199	0.637053	0.457347	2.08411	1.32898	1.8068	2.09328	Patterns Ⅲ
176	0.328487	0.526198	0.336946	0.341073	0.365669	0.866276	0.975694	2.72321	1.36391	4.73668	Patterns Ⅱ
211	1.19386	0.454878	0.502182	0.428543	0.642598	0.579535	2.29728	1.9333	1.5216	3.04246	Patterns Ⅲ
265	0.549121	0.611181	0.295228	0.483342	0.288339	1.53575	1.07248	2.46684	1.77496	2.80004	Patterns Ⅱ
267	0.270963	0.338073	0.456571	0.316877	0.675325	0.480134	2.18885	1.35912	1.84783	1.97476	Patterns Ⅲ
286	0.344461	0.337085	0.820612	0.576432	0.749325	0.525119	2.24762	1.31233	1.86286	1.81825	Patterns Ⅲ
292	0.17615	0.178292	0.36079	0.19421	0.731867	0.507538	2.21489	1.42289	1.84239	2.20551	Patterns Ⅲ
332	1.26397	0.465604	0.439279	0.465908	0.774573	0.38476	2.36938	0.798047	2.29282	2.05432	Patterns Ⅲ
407	1.1313	0.705572	0.775525	0.643543	0.602307	0.494654	1.75425	1.27743	1.50549	1.25032	Patterns Ⅲ
411	0.310647	0.197629	0.210948	0.19437	1.00092	0.301767	3.11647	0.71294	5.15261	1.50047	Patterns Ⅰ
428	1.23463	0.363973	1.24965	0.395436	0.973834	0.249681	2.65201	0.701045	1.8044	0.632292	Patterns Ⅲ
432	1.02561	0.250502	1.26873	0.240146	1.13953	0.172946	3.07669	0.520948	2.3651	0.471953	Patterns Ⅲ
436	1.90757	0.476685	1.14122	0.442117	1.15414	0.24406	3.16996	0.679788	2.52074	1.22445	Patterns Ⅲ
477	1.32077	0.950499	0.628649	0.551126	0.748359	0.528538	2.35929	1.32391	2.30106	2.09808	Patterns Ⅲ
494	2.29049	0.801323	0.993362	1.06884	0.487217	0.860777	1.15259	1.54561	2.12605	1.89454	Patterns Ⅵ
533	0.596399	0.268407	0.122172	0.343742	0.481318	0.716135	1.85584	2.19675	1.44759	2.52696	Patterns Ⅱ
624	0.572918	0.639886	0.591141	0.645721	0.862302	0.482467	2.54612	1.37055	2.47622	1.90036	Patterns Ⅰ
630	0.551794	0.576578	0.559622	0.533572	0.666005	0.568521	2.11244	1.6863	2.22931	2.68231	Patterns Ⅲ
633	0.431199	0.521517	0.5948	0.37786	0.757694	0.522579	2.49502	1.51428	2.43974	2.55826	Patterns Ⅰ
691	2.49048	1.41049	0.663453	0.86036	0.682004	0.320505	1.72653	1.55085	2.35198	1.66413	Patterns Ⅲ
918	0.150691	0.151569	0.599553	0.340879	0.86116	0.431184	0.385387	3.10035	0.464928	2.76046	Patterns Ⅱ
980	1.46978	0.691507	1.30008	0.587112	0.946641	0.378049	2.64841	0.882931	1.5618	0.832866	Patterns Ⅲ
992	1.34728	0.609306	1.26797	0.541223	0.852591	0.374566	2.45566	0.931173	1.74588	1.16394	Patterns Ⅲ
1263	2.74894	2.50527	0.29755	1.82754	0.761489	0.998936	2.94449	1.74598	1.80554	1.9382	Patterns Ⅲ
1377	3.28095	0.910787	0.577706	0.90235	0.759221	0.603157	2.43695	1.8039	1.69587	1.69948	Patterns Ⅳ
1404	1.32493	1.37804	0.484714	1.02874	0.550367	0.551688	1.51526	1.48674	1.99282	1.66634	Patterns Ⅲ
1576	0.354204	0.282941	0.22831	0.368218	0.697976	0.478295	2.33144	0.769924	1.43559	0.769086	Patterns Ⅲ
1580	0.626405	0.635845	0.567911	0.468549	0.61789	0.451242	2.08445	1.08062	2.0448	1.72379	Patterns Ⅲ
1595	1.22696	1.06357	0.839461	0.915779	0.582833	0.616476	1.64505	1.37023	1.29631	1.19075	Patterns Ⅱ
1635	3.26405	2.75396	3.41617	1.92386	0.933957	0.731793	1.80965	1.41369	0.523746	0.368313	Patterns Ⅵ
1655	1.30351	0.726597	1.25063	0.733038	0.919984	0.385889	2.6266	1.04205	1.62	1.02676	Patterns Ⅲ
Seed maturation
192	0.37217	0.439087	0.921157	0.69201	0.547569	0.349694	2.01455	0.90034	1.86718	1.71682	Patterns Ⅲ
1012	1.74843	2.28548	1.3968	1.78722	0.639807	0.662519	1.66046	1.38508	1.05355	1.13045	Patterns Ⅵ
506	1.2529	0.813638	1.98554	0.30478	0.751949	0.706932	2.41773	1.38978	1.82908	2.58128	Patterns Ⅲ
975	4.48184	6.38051	0.601616	3.45151	0.175553	0.499702	0.617588	0.932612	0.550246	0.714584	Patterns Ⅳ
988	1.89133	2.75637	1.08494	3.21676	0.485182	1.19249	1.27684	3.5421	1.08473	1.32679	Patterns Ⅵ
1132	1.58266	1.81425	1.7627	1.50527	0.865917	0.623389	1.91714	1.32612	0.446756	0.249759	Patterns Ⅵ
1431	2.70994	0.964976	0.863617	0.98106	0.909793	0.696397	2.26105	1.85482	0.986212	1.3749	Patterns Ⅵ
1476	1.95229	2.11639	1.82606	1.84092	0.652629	0.713863	1.36674	1.58572	0.473367	0.376351	Patterns Ⅵ
Storage proteins
1567	0.812806	1.95705	0.423917	1.2719	0.476657	0.654926	1.51491	1.51005	0.987788	1.67241	Patterns Ⅱ
528	2.15668	0.416935	1.98227	0.542569	0.972288	0.142562	1.32268	1.12215	1.23693	0.233166	Patterns Ⅵ
629	0.523394	0.538392	0.645012	0.407302	0.736504	0.505374	2.45109	1.33433	2.41828	2.26294	Patterns Ⅲ
915	1.32351	1.22546	1.09529	0.808956	0.855798	0.510416	2.2964	1.36821	1.93263	1.82297	Patterns Ⅲ
1046	1.6952	1.91122	1.49248	1.35483	0.844443	0.628469	1.83386	1.35473	0.389531	0.133827	Patterns Ⅵ
1104	2.90359	3.42407	2.52169	2.82412	0.201523	0.829026	0.659387	1.31764	0.473978	0.352548	Patterns Ⅵ
1137	1.78031	1.76045	1.39976	1.49261	0.580004	0.787304	1.37018	1.84063	0.385607	0.59385	Patterns Ⅵ
1146	2.2649	1.23697	1.45994	0.952239	0.935799	0.915227	1.69221	2.42015	0.313686	0.520997	Patterns Ⅵ
1191	1.41085	0.67695	1.56475	0.636608	0.849043	0.380383	2.39389	0.839545	2.26614	1.42981	Patterns Ⅲ
1195	2.32939	1.26348	1.80976	0.941326	1.05779	0.441084	2.47079	1.13327	1.82712	0.733362	Patterns Ⅵ
1210	5.38123	3.99902	1.08625	3.24278	0.538722	1.02215	1.25426	2.58268	1.13492	0.997237	Patterns Ⅳ
1225	2.67832	2.65695	0.538389	1.5078	0.325728	1.08584	0.875995	2.74421	0.739699	2.57563	Patterns Ⅵ
1251	1.9949	1.07259	1.28756	1.25676	0.961732	1.01524	2.13758	2.59446	0.516208	1.0732	Patterns Ⅵ
1286	0.747331	1.22568	0.878045	1.12973	0.609559	1.01415	1.22811	2.95394	0.550445	2.0396	Patterns Ⅱ
1292	2.73656	1.37173	0.746905	1.17395	0.535832	0.911282	1.30767	2.0176	0.822539	1.62639	Patterns Ⅵ
1296	1.06513	1.22682	1.31111	1.2823	0.695816	1.03829	1.3825	2.64373	0.681856	1.75779	Patterns Ⅱ
1426	0.414032	0.748166	0.4933	0.664384	0.486667	0.942307	1.22326	3.02654	0.579191	3.25647	Patterns Ⅱ
1539	0.411468	0.381656	0.65091	0.477772	0.75349	0.808646	1.9489	2.59552	0.838901	2.78927	Patterns Ⅱ
1638	0.665235	0.547903	1.31702	0.252141	0.986447	0.908224	2.10288	2.72045	0.466543	1.2408	Patterns Ⅱ
249	0.44937	0.319074	0.374226	0.229977	0.623978	0.273049	0	0	2.3835	1.67844	Patterns Ⅱ
1255	1.88259	2.03704	1.07622	1.33791	0.931278	0.903979	1.48568	2.10543	0.636436	1.4182	Patterns Ⅵ
1556	1.58653	1.04229	1.29732	1.28067	1.32109	0.41292	3.31448	0.811355	2.28	1.11289	Patterns Ⅲ
unknown
242	2.07677	1.71927	1.15123	1.08716	0.608003	0.458158	1.89943	1.08832	1.74599	1.46423	Patterns Ⅵ
270	2.87764	0.741775	2.23075	0.564081	0.508867	0.323648	1.53716	1.00322	1.69622	1.42882	Patterns Ⅵ
474	4.95467	0.956638	0.470135	1.44634	0.45986	0.815809	1.38647	1.84172	0.776875	2.72365	Patterns Ⅳ
1119	1.01849	0.549728	0.400363	0.625525	0.514194	0.41883	1.91727	1.1485	2.00157	1.90097	Patterns Ⅲ
1481	0.740506	0.93214	0.66416	0.700506	0.811966	0.525543	2.31045	1.44359	1.91366	1.7307	Patterns Ⅲ
1065	1.88466	0.367099	1.9463	0.292952	0.941243	0.196081	2.5846	0.377	1.64652	0.374881	Patterns Ⅵ

## Sheet: Table S6
Table S6. All of the QTLs for GP and GI detected in the present research.
QTL	Trait	Chromosome	Position	LOD	Additive	R2	Position_L	Position_R
q13GI-A3	9	3	1.3861	2.17651	10.8579	3.9099	1.356	1.419
q13GI-A4	9	4	0.5411	2.28718	-11.5553	4.1948	0.355	0.546
q13GI-A7-1	9	7	0.0141	3.34614	15.3718	6.2419	0	0.054
q13GI-A7-2	9	7	0.1551	4.72626	17.0611	8.5995	0.15	0.159
q13GI-A7-3	9	7	0.2511	3.45898	14.5534	6.368	0.248	0.258
q13GI-A6	17	6	0.9971	2.86657	-10.1733	4.7099	0.979	1.016
q13GI-C1-1	17	11	0.4331	2.04414	8.8937	3.474	0.379	0.443
q13GI-C1-2	17	11	0.5071	3.30274	11.4505	5.4546	0.484	0.518
q13GI-C5-1	17	15	0.7371	3.22245	10.4987	4.9654	0.735	0.74
q13GI-C5-2	17	15	0.8151	2.69948	9.6107	4.2366	0.805	0.856
q13GI-C5-3	17	15	0.8661	2.04197	8.4604	3.1872	0.858	0.941
q13GI-C5-4	17	15	1.2061	2.2568	-9.1581	3.6689	1.173	1.224
q13GI-C6-1	17	16	0.4401	5.42283	17.0624	12.9041	0.367	0.48
q13GI-C6-2	17	16	0.5111	2.84921	11.3747	5.4804	0.491	0.526
q13GI-C7-1	17	17	0.2691	3.87128	-12.2824	6.4002	0.24	0.306
QTL	Trait	Chromosome	Position	LOD	Additive	R2	Position_L	Position_R
q13GP-A2	1	2	0.1261	3.50889	11.5019	6.237	0.106	0.139
q13GP-A3	1	3	1.3861	2.19604	5.6528	3.9498	1.373	1.419
q13GP-A4-1	1	4	0.6261	4.8608	-8.5682	8.7815	0.607	0.633
q13GP-A4-2	1	4	0.7171	3.9928	-7.7603	7.322	0.701	0.727
q13GP-A9	1	9	1.5621	2.43691	5.7659	4.2898	1.527	1.599
q13GP-A6	2	6	0.9971	3.28321	-5.8495	5.4239	0.983	1.014
q13GP-C1	2	11	0.5071	2.35228	5.0068	3.8442	0.484	0.522
q13GP-C5	2	15	1.1971	2.15915	-4.5974	3.3526	1.173	1.224
q13GP-C6-1	2	16	0.4301	2.62353	6.5475	5.728	0.305	0.46
q13GP-C6-2	2	16	0.7981	2.2134	6.9035	3.6183	0.781	0.826
q13GP-C7-1	2	17	0.1661	2.94903	-6.3864	6.2443	0.155	0.174
q13GP-C7-2	2	17	0.2691	5.27527	-7.5949	8.8861	0.24	0.306

## Sheet: Table S7
Table S7. The candidate genes identified by proteomic analysis.
Spot No.	B. napus Proteni name	Protein ID	Arabidopsis Protein name	Locus tag
		Amino Acids Metabolism
1204	BnaC06g20420D	gi|674954140	glutathione S-transferase TAU 19	AT1G78380
839
1668	BnaC03g30020D	gi|674911859	peptide methionine sulfoxide reductase B5	AT4G04830
961,967
867	BnaC06g19960D	gi|253720703	mercaptopyruvate sulfurtransferase 1	AT1G79230
686		gi|226444215
		Sugar and carbohydrate metabolism
126	BnaA03g41960D	gi|674942926	pyruvate, phosphate dikinase 1	AT4G15530
89	BnaA03g41960D
		Energy Metabolism
808	BnaA08g27880D	gi|674917644	malate dehydrogenase	AT1G04410
816	BnaC05g02530D	gi|674914981
1045	malate dehydrogenase	gi|433335660
1525	BnaAnng21140D	gi|674868679	bifunctional enolase 2/transcriptional activator	AT2G36530
1140
498	unnamed protein product	gi|291047806	aldehyde dehydrogenase 2B4	AT3G48000
1179	BnaA06g16950D	gi|674895930
761	BnaA01g32050D	gi|674891410	adenosine kinase 1	AT3G09820
580	BnaC01g38960D	gi|674910983
770,1512	unnamed protein product	gi|259662425	phosphoglycerate kinase	AT1G79550
588
594	hypothetical protein EUTSA_v10018657mg	gi|567119498
1094	BnaA06g01050D	gi|674909041	malate dehydrogenase 1	AT1G53240
692
669	malate dehydrogenase	gi|899226
663	BnaA07g33310D	gi|227308522	alcohol dehydrogenase 1	AT1G77120
463	BnaC06g21150D	gi|674954067
524	BnaA01g34300D	gi|8745521	ribulose-1,5-bisphosphate carboxylase/oxygenase large subunit (chloroplast)	ArthCp030
386	rbcL gene product (chloroplast)	gi|383930435
		Protein metabolism
286	BnaC01g38510D	gi|674879466	heat shock protein 70-4	AT3G12580
213	heat shock protein 70-4	gi|15230534
292	heat shock cognate protein HSC70	gi|2655420	heat shock cognate protein 70-1	AT5G02500
219,223
428,432,436	BnaC06g38200D	gi|674944991	protein disulfide isomerase-like 1-2	AT1G77510
337	protein disulfide isomerase	gi|77999357
630,633	BnaC03g70070D	gi|218573206	translational initiation factor 4A-1	AT3G13920
483	hypothetical protein EUTSA_v10020824mg	gi|567199488
980	BnaC08g41720D	gi|1326165	aspartic proteinase A1	AT1G11910
992	BnaC08g15160D	gi|674901714
715
676	BnaCnng24330D	gi|674879004
1655	BnaA09g47450D	gi|674898012
714
		Seed maturation
1132	BnaA10g03690D	gi|674885273	uncharacterized protein	AT1G05510
1476
1025
975	BnaA05g17150D	gi|674922578	Seed maturation protein	AT3G22490
723
698	BnaC05g29930D	gi|674922898
704	BnaC05g29980D	gi|674894509
1012	BnaC03g42830D	gi|674908838
737
746	BnaA03g36660D	gi|674940292
192	BnaC04g48420D	gi|674918442	late embryogenesis abundant domain-containing protein	AT2G42560
149,154,155,161	BnaA04g24580D	gi|674884534
		Storage proteins
1046,1225,1286,1292	BnaC07g48660D	gi|17803	12S seed storage protein CRA1	AT5G44120
466,909,922,1066,1182
1296	BnaA02g22500D	gi|762920
1539		gi|17811
404		gi|117527
1426		gi|167134
1013,1120
1191	BnaC04g15710D	gi|674917424	cupin domain-containing protein	AT2G28490
249,1195	BnaA07g13950D	gi|674928869
843,1035
1210	BnaC03g61870D	gi|674897448	cupin family protein	AT4G36700
1255,1556	BnaA08g15380D	gi|674908237
890
629,1146	BnaA09g50780D	gi|674900495	12S seed storage protein CRD	AT1G03890
1153
915,1137	BnaC08g43570D	gi|674923348
952
1104,1638	BnaC05g02160D	gi|461841	cruciferin 2	AT1G03880
806,1027
1251	BnaA10g02240D	gi|674943446
777,798,799,1006
		Defense/Disease
214	BnaA07g20210D	gi|674965738	nudix hydrolase 3	AT1G79690
691	BnaC06g19660D	gi|674954216
144
1147,1472	BnaC06g14670D	gi|7381260	1-Cys peroxiredoxin PER1	AT1G48130
826,832,1029
51,53,59,120,1516,1588	BnaC06g09330D	gi|1655824	myrosinase-binding protein 2	AT1G52030
16,18,19,442
522,1492	BnaC01g43710D	gi|674873970	jacalin-like lectin domain-containing protein	AT3G21380
399,1078
995	BnaA06g09710D	gi|674887382
1355	BnaC06g14990D	gi|674925789	Adenine nucleotide alpha hydrolases-like superfamily protein	AT3G53990
960
		Unknown functional
242	BnaC07g39780D	gi|674940618	CAP160 protein	AT4G25580
190
270	BnaA03g47530D	gi|674882172
Bolded italic font represents the DEPs that were identified in the germination of B. napus seeds with high and low oil content. Normal font represents the DEPs that were identified in the germination process in B. napus seeds.

## Sheet: Table S8
Table S8. The DEPs located within the QTLs for GP and GI.
No.	A. thaliana genes	Protein name	QTL
		Amino Acids Metabolism
451	AT3G58610	ketol-acid reductoisomerase	q13GP-A4-1; q13GI-C6-2
1573	AT3G59970	methylenetetrahydrofolate reductase 1	q13GI-C6-2
867	AT1G79230	mercapto-pyruvate sulfurtransferase 1	q13GI-C6-2
1204	AT1G78380	glutathione S-transferase TAU 19	q13GI-C6-2
		Sugar and carbohydrate metabolism
360	AT4G30310	FGGY family of carbohydrate kinase	q13GI-A3
296;297;307;331;1490	AT3G21370	beta glucosidase 19	q13GI-C1-1
1693	AT3G56310	melibiase family protein	q13GP-C6-1
		Cell growth/division
128	AT3G53180	nodulin/glutamine synthase-like protein	q13GP-C6-1; q13GI-C6-1
		Defense/Disease
51;53;59;120;1516;1588	AT1G52030	myrosinase-binding protein 2	q13GP-C6-1
678	AT3G57020	calcium-dependent phosphotriesterase superfamily protein	q13GI-A4
753;754;829	AT1G54040	epithiospecifier protein	q13GP-C6-1
995	AT3G21380	jacalin-like lectin domain-containing protein	q13GI-C1-1
1147;1472	AT1G48130	1-Cys peroxiredoxin PER1	q13GP-C6-1; q13GI-C6-1
1217	AT3G10920	Superoxide dismutase [Mn]	q13GI-C5-3
1355	AT3G53990	Adenine nucleotide alpha hydrolases-like superfamily protein	q13GP-C6-1; q13GI-C6-1
1542	AT3G11050	ferritin 2	q13GI-C5-3
1514	AT3G52880	monodehydroascorbate reductase 1	q13GP-C6-1; q13GI-C6-1
522;1492	AT3G21380	Mannose-binding lectin superfamily protein	q13GI-C1-1
		Energy Metabolism
462	AT1G54220	dihydrolipoyllysine-residue acetyltransferase component 3 of pyruvate dehydrogenase complex	q13GP-C6-1
498	AT3G48000	aldehyde dehydrogenase 2B4	q13GP-A3; q13GI-A3
769	AT3G52930	fructose-bisphosphate aldolase	q13GP-C6-1; q13GI-C6-1
770;1512	AT1G79550	phosphoglycerate kinase	q13GI-C6-2
301;305	AT1G23190	phosphoglucomutase 3	q13GP-C5; q13GI-C5-4
663	AT1G77120	alcohol dehydrogenase 1	q13GP-C6-2; q13GI-C6-2
		Protein metabolism
214	AT1G79690	nudix hydrolase 3	q13GI-C6-2
267	AT5G42020	Luminal-binding protein 2	q13GP-C6-1;q13GI-A7-1
292	AT5G02500	heat shock cognate protein 70-1	q13GP-C5; q13GI-C5-4
407	AT2G28000	chaperonin-60 alpha	q13GP-C6-1; q13GI-A4
428;432;436	AT1G77510	protein disulfide isomerase-like 1-2	q13GP-C6-2; q13GI-C6-2
477	AT5G27470	seryl-tRNA synthetase / serine--tRNA ligase	q13GP-C7-2
630;633	AT3G13920	translational initiation factor 4A-1	q13GP-C6-1
691	AT1G79690	nudix hydrolase 3	q13GI-C6-2
918;1263	AT4G10250	heat shock protein 22	q13GI-C6-2
1377	AT5G48580	peptidyl-prolyl cis-trans isomerase FKBP15-2	q13GP-C7-2
1576	AT4G31180	Asx tRNA synthetase (AspRS/AsnRS) class II core domain-contating protein	q13GP-A3; q13GI-A3
1595	AT1G21750	protein disulfide isomerase-like 1-1	q13GP-C5; q13GI-C5-4
		Unknown funtional
1119	AT2G31985	lipoprotein (DUF1264)	q13GP-A4-1

## Sheet: Table S9
Table S9. B. napus cultivars used in this research.
No.	Group	name	oil content (%)
1	High oil content	14QT083	51.99
2		14QT113	52.84
3		14QT101	53.77
4		14QT141	54.34
5		14QT090	55.24
6		14QT124	55.59
7		12WH191	55.83
8		14QT142	56.56
9		14QT026	57.01
10		14QT129	57.33
11	Low oil content	14QT078	33.27
12		14QT050	36.65
13		14QT170	39.33
14		Ken C8	40.06
15		14QT001	41.18
16		14QT027	41.93
17		14QT023	43.21
18		14QT077	43.82
19		14QT044	44.32
20		14QT121	44.55

## Sheet: Table S10
Table S10. the setting of fluorescent dye labeling for protein samples.
Gel No.	Cy2	Cy3	Cy5
1	Interal reference mixture	0H-1	0L-1
2		0L-2	0H-2
3		0H-3	0L-3
4		12H-1	12L-1
5		12L-2	12H-2
6		12H-3	12L-3
7		24H-1	24L-1
8		24L-2	24H-2
9		24H-3	24L-3
10		36H-1	36L-1
11		36L-2	36H-2
12		36H-3	36L-3
13		48H-1	48L-1
14		48L-2	48H-2
15		48H-3	48L-3

[truncated: 1 more sheets: Table S11]
